# Supplementary material for: Lifetime ovulatory years and ovarian cancer gene expression profiles
Source: J Ovarian Res. 2022 May 13;15:59. doi: 10.1186/s13048-022-00995-1 (PMC9102743; doi:10.1186/s13048-022-00995-1)
Supplement: Supplementary file 1 — Additional file 1: Supplementary Table S1. Association between individual gene expression and ovulatory years. [file 13048_2022_995_MOESM1_ESM.csv]

Supplementary Table S1. Association between individual gene expression and ovulatory years
GencodeID	GeneName	log fold chnange	Average Expression	Unadjusted p-value	False discovery rate
ENSG00000122176.11	FMOD	0.08	3.49	1.34E-05	0.19
ENSG00000138134.11	STAMBPL1	0.06	2.56	4.51E-05	0.22
ENSG00000214274.9	ANG	0.09	0.3	4.56E-05	0.22
ENSG00000165474.6	GJB2	-0.12	1.28	9.72E-05	0.32
ENSG00000168936.10	TMEM129	-0.04	1.56	0.0001	0.32
ENSG00000158301.18	GPRASP2	0.06	3.21	0.0002	0.32
ENSG00000111224.13	PARP11	0.05	3.31	0.0002	0.32
ENSG00000118971.7	CCND2	0.08	1.74	0.0002	0.32
ENSG00000245532.8	NEAT1	-0.04	8.46	0.0002	0.32
ENSG00000157388.16	CACNA1D	0.08	4.51	0.0003	0.32
ENSG00000204386.10	NEU1	-0.04	4.57	0.0003	0.32
ENSG00000122574.10	WIPF3	0.08	1.6	0.0003	0.32
ENSG00000166402.8	TUB	0.06	2.35	0.0003	0.32
ENSG00000112062.10	MAPK14	-0.02	5.68	0.0003	0.32
ENSG00000189136.9	UBE2Q2P1	0.05	2.69	0.0004	0.4
ENSG00000224597.10	SVIL-AS1	0.04	2.31	0.0005	0.42
ENSG00000132554.19	RGS22	0.1	2.81	0.001	0.42
ENSG00000112715.21	VEGFA	-0.05	7.86	0.001	0.42
ENSG00000197070.13	ARRDC1	-0.03	3.98	0.001	0.43
ENSG00000166848.5	TERF2IP	0.03	4.19	0.001	0.43
ENSG00000095539.15	SEMA4G	0.06	2.35	0.001	0.43
ENSG00000010810.17	FYN	0.04	4.76	0.001	0.43
ENSG00000107854.5	TNKS2	0.02	7.17	0.001	0.43
ENSG00000148248.13	SURF4	-0.02	5.53	0.001	0.43
ENSG00000022567.9	SLC45A4	-0.03	4.18	0.001	0.43
ENSG00000067177.14	PHKA1	0.04	5.22	0.001	0.43
ENSG00000121904.17	CSMD2	-0.09	2.67	0.001	0.5
ENSG00000176058.12	TPRN	-0.04	2.97	0.001	0.5
ENSG00000086991.12	NOX4	-0.08	3.03	0.001	0.5
ENSG00000086289.11	EPDR1	0.06	1.29	0.001	0.5
ENSG00000064655.18	EYA2	-0.08	5.42	0.001	0.5
ENSG00000134215.15	VAV3	-0.06	4.43	0.001	0.5
ENSG00000008130.15	NADK	-0.02	4.55	0.001	0.5
ENSG00000112033.13	PPARD	-0.02	4.09	0.001	0.5
ENSG00000236058.3	RPL17P36	0.05	1.09	0.001	0.5
ENSG00000244509.3	APOBEC3C	0.04	2.69	0.001	0.5
ENSG00000089505.17	CMTM1	0.04	0.95	0.001	0.5
ENSG00000134323.11	MYCN	0.09	1.72	0.001	0.5
ENSG00000084676.15	NCOA1	0.02	7.07	0.001	0.5
ENSG00000090006.17	LTBP4	0.06	4.72	0.002	0.5
ENSG00000057935.13	MTA3	0.02	6.77	0.002	0.5
ENSG00000196208.13	GREB1	0.08	6.04	0.002	0.5
ENSG00000165480.15	SKA3	-0.05	3.02	0.002	0.5
ENSG00000117477.12	CCDC181	0.1	0.65	0.002	0.5
ENSG00000196911.10	KPNA5	0.02	5.05	0.002	0.5
ENSG00000160094.14	ZNF362	0.02	4.82	0.002	0.5
ENSG00000184939.15	ZFP90	0.03	5.13	0.002	0.5
ENSG00000050767.16	COL23A1	-0.09	1.91	0.002	0.5
ENSG00000196338.12	NLGN3	0.06	2	0.002	0.5
ENSG00000159714.11	ZDHHC1	0.03	2.03	0.002	0.5
ENSG00000132122.11	SPATA6	0.03	4.38	0.002	0.5
ENSG00000183762.12	KREMEN1	0.04	3.48	0.002	0.5
ENSG00000006042.11	TMEM98	0.05	3.43	0.002	0.5
ENSG00000138316.10	ADAMTS14	-0.05	2.53	0.002	0.5
ENSG00000164440.14	TXLNB	0.08	-0.18	0.002	0.5
ENSG00000130413.15	STK33	0.04	4.59	0.002	0.5
ENSG00000203705.10	TATDN3	0.02	3.27	0.002	0.5
ENSG00000175414.6	ARL10	0.04	1.23	0.002	0.5
ENSG00000224470.7	ATXN1L	0.02	4.74	0.002	0.5
ENSG00000069535.13	MAOB	0.08	2.64	0.002	0.5
ENSG00000148690.11	FRA10AC1	0.03	5.7	0.002	0.5
ENSG00000105669.13	COPE	-0.02	3.06	0.002	0.5
ENSG00000182218.9	HHIPL1	0.06	-0.16	0.002	0.5
ENSG00000172613.7	RAD9A	-0.03	2.92	0.002	0.5
ENSG00000215790.7	SLC35E2A	-0.03	3.97	0.002	0.5
ENSG00000262943.7	ALOX12P2	-0.06	0.83	0.002	0.5
ENSG00000168672.3	FAM84B	-0.04	2.71	0.003	0.5
ENSG00000108797.11	CNTNAP1	0.05	2.71	0.003	0.5
ENSG00000114923.16	SLC4A3	0.04	3.83	0.003	0.5
ENSG00000166548.15	TK2	0.03	4.21	0.003	0.5
ENSG00000115504.14	EHBP1	0.02	6.68	0.003	0.5
ENSG00000106483.11	SFRP4	0.11	2.98	0.003	0.5
ENSG00000028203.17	VEZT	0.02	6.51	0.003	0.5
ENSG00000197467.14	COL13A1	-0.07	2.72	0.003	0.5
ENSG00000072840.12	EVC	0.03	6.08	0.003	0.5
ENSG00000158560.14	DYNC1I1	0.07	1	0.003	0.5
ENSG00000110717.12	NDUFS8	-0.02	4.37	0.003	0.5
ENSG00000138606.19	SHF	0.05	1.22	0.003	0.5
ENSG00000134809.8	TIMM10	-0.03	2.96	0.003	0.5
ENSG00000112695.11	COX7A2	-0.02	5.04	0.003	0.5
ENSG00000239455.1	AC074043.1	0.08	0.19	0.003	0.5
ENSG00000102755.11	FLT1	-0.03	4.66	0.003	0.5
ENSG00000121211.7	MND1	-0.05	2.58	0.003	0.5
ENSG00000198932.12	GPRASP1	0.04	4.87	0.003	0.5
ENSG00000234618.1	RPSAP9	0.05	1.95	0.003	0.5
ENSG00000180139.11	ACTA2-AS1	0.08	-0.02	0.003	0.5
ENSG00000235590.7	GNAS-AS1	-0.06	1.46	0.003	0.5
ENSG00000223459.6	TCAF1P1	0.05	1.76	0.003	0.5
ENSG00000212124.2	TAS2R19	0.03	4.31	0.003	0.5
ENSG00000135740.16	SLC9A5	0.04	1.48	0.003	0.5
ENSG00000173599.13	PC	-0.03	3.05	0.003	0.5
ENSG00000073060.15	SCARB1	0.03	4.34	0.003	0.5
ENSG00000166813.14	KIF7	0.04	3.17	0.003	0.5
ENSG00000231925.11	TAPBP	-0.03	5.92	0.003	0.5
ENSG00000132330.16	SCLY	0.04	0.28	0.003	0.5
ENSG00000176531.10	PHLDB3	0.03	2.14	0.004	0.5
ENSG00000165533.18	TTC8	0.03	6.2	0.004	0.5
ENSG00000213261.3	EEF1B2P6	0.04	0.71	0.004	0.5
ENSG00000179899.8	PHC1P1	0.04	2.66	0.004	0.5
ENSG00000117859.18	OSBPL9	0.02	7.29	0.004	0.5
ENSG00000234678.2	ELF3-AS1	-0.06	1.24	0.004	0.5
ENSG00000164038.14	SLC9B2	0.04	2.22	0.004	0.5
ENSG00000168778.11	TCTN2	0.03	6.43	0.004	0.5
ENSG00000211643.2	IGLV5-52	0.04	2.66	0.004	0.5
ENSG00000149743.13	TRPT1	-0.02	2.47	0.004	0.5
ENSG00000138375.12	SMARCAL1	0.01	5.71	0.004	0.5
ENSG00000167863.11	ATP5PD	-0.02	5.71	0.004	0.5
ENSG00000138036.18	DYNC2LI1	0.02	4.96	0.004	0.5
ENSG00000118777.11	ABCG2	0.07	1.25	0.004	0.51
ENSG00000204104.11	TRAF3IP1	0.02	5.78	0.004	0.51
ENSG00000144048.10	DUSP11	0.02	4.99	0.004	0.51
ENSG00000126947.12	ARMCX1	0.04	2.99	0.004	0.51
ENSG00000204351.11	SKIV2L	-0.02	5.57	0.004	0.51
ENSG00000148290.9	SURF1	-0.02	4.67	0.004	0.51
ENSG00000146858.7	ZC3HAV1L	0.02	3.75	0.004	0.52
ENSG00000151726.13	ACSL1	-0.03	4.89	0.004	0.52
ENSG00000135111.15	TBX3	0.07	3.72	0.004	0.52
ENSG00000101049.15	SGK2	0.06	0.92	0.004	0.52
ENSG00000185875.12	THNSL1	0.03	4.68	0.004	0.52
ENSG00000104368.17	PLAT	0.06	3.59	0.004	0.52
ENSG00000172432.18	GTPBP2	-0.02	5.12	0.004	0.52
ENSG00000159593.14	NAE1	0.02	5.91	0.004	0.52
ENSG00000106077.18	ABHD11	-0.03	4.19	0.004	0.52
ENSG00000157593.18	SLC35B2	-0.03	3.03	0.005	0.52
ENSG00000155957.17	TMBIM4	0.03	1.56	0.005	0.52
ENSG00000006607.13	FARP2	0.02	5.54	0.005	0.52
ENSG00000245105.3	A2M-AS1	0.05	1.47	0.005	0.52
ENSG00000170727.7	BOP1	-0.03	3.39	0.005	0.52
ENSG00000237861.1	AL513325.1	0.06	0.19	0.005	0.52
ENSG00000226632.1	UBE2V1P1	0.04	1.86	0.005	0.52
ENSG00000251348.1	HSPD1P11	0.06	1.01	0.005	0.52
ENSG00000120262.9	CCDC170	0.06	3.97	0.005	0.52
ENSG00000186832.8	KRT16	-0.11	0.97	0.005	0.52
ENSG00000173334.3	TRIB1	-0.04	4.51	0.005	0.52
ENSG00000148396.18	SEC16A	-0.02	7.02	0.005	0.52
ENSG00000204568.11	MRPS18B	-0.02	4.45	0.01	0.52
ENSG00000067715.13	SYT1	0.09	0.89	0.01	0.52
ENSG00000127191.17	TRAF2	-0.03	4.15	0.01	0.52
ENSG00000106034.17	CPED1	0.06	4.38	0.01	0.52
ENSG00000171766.15	GATM	0.06	3.82	0.01	0.52
ENSG00000139734.18	DIAPH3	-0.05	5.56	0.01	0.52
ENSG00000163950.12	SLBP	-0.02	4.93	0.01	0.52
ENSG00000234975.6	FTH1P2	-0.03	2.43	0.01	0.52
ENSG00000144724.19	PTPRG	-0.03	7.21	0.01	0.52
ENSG00000128573.24	FOXP2	0.1	0.9	0.01	0.52
ENSG00000034693.14	PEX3	0.02	5.52	0.01	0.52
ENSG00000196557.12	CACNA1H	0.08	3.26	0.01	0.52
ENSG00000179832.17	MROH1	-0.03	5.22	0.01	0.52
ENSG00000078246.16	TULP3	0.02	5.11	0.01	0.52
ENSG00000159692.15	CTBP1	-0.02	5.39	0.01	0.52
ENSG00000169026.12	SLC49A3	-0.05	0.75	0.01	0.52
ENSG00000188219.14	POTEE	-0.1	4.06	0.01	0.52
ENSG00000153179.12	RASSF3	0.03	3.91	0.01	0.52
ENSG00000187954.12	CYHR1	-0.02	3.82	0.01	0.52
ENSG00000062598.17	ELMO2	-0.02	5.75	0.01	0.52
ENSG00000179950.13	PUF60	-0.03	5.76	0.01	0.52
ENSG00000091436.16	MAP3K20	0.03	5.13	0.01	0.52
ENSG00000127914.16	AKAP9	0.02	10.33	0.01	0.52
ENSG00000150764.13	DIXDC1	0.03	4.29	0.01	0.52
ENSG00000182149.20	IST1	0.02	6.34	0.01	0.52
ENSG00000155760.2	FZD7	0.05	2.73	0.01	0.52
ENSG00000173621.8	LRFN4	-0.03	2.67	0.01	0.52
ENSG00000172757.12	CFL1	-0.02	6.17	0.01	0.52
ENSG00000101443.17	WFDC2	-0.05	5.81	0.01	0.52
ENSG00000179091.4	CYC1	-0.03	5.19	0.01	0.52
ENSG00000078808.16	SDF4	-0.02	4.78	0.01	0.52
ENSG00000265750.1	AC090772.3	0.06	0.24	0.01	0.52
ENSG00000204314.11	PRRT1	0.06	0.01	0.01	0.52
ENSG00000167996.15	FTH1	-0.03	11.74	0.01	0.52
ENSG00000059915.16	PSD	0.05	0.4	0.01	0.52
ENSG00000153774.8	CFDP1	0.02	4.98	0.01	0.52
ENSG00000167632.15	TRAPPC9	-0.02	7.35	0.01	0.52
ENSG00000204435.13	CSNK2B	-0.02	2.59	0.01	0.52
ENSG00000207133.1	SNORD116-7	0.1	1.05	0.01	0.52
ENSG00000215158.9	AC138409.2	-0.03	3.33	0.01	0.52
ENSG00000171227.6	TMEM37	0.07	0.32	0.01	0.52
ENSG00000143409.15	MINDY1	0.03	3.35	0.01	0.52
ENSG00000012124.16	CD22	0.08	3.27	0.01	0.52
ENSG00000118965.14	WDR35	0.02	6	0.01	0.52
ENSG00000126016.15	AMOT	0.04	5.33	0.01	0.52
ENSG00000079150.17	FKBP7	0.05	2.17	0.01	0.52
ENSG00000163431.12	LMOD1	0.07	3.17	0.01	0.52
ENSG00000108106.13	UBE2S	-0.04	2.49	0.01	0.52
ENSG00000144218.18	AFF3	0.08	2.45	0.01	0.52
ENSG00000239474.6	KLHL41	0.06	-0.11	0.01	0.52
ENSG00000170734.11	POLH	-0.02	6.1	0.01	0.52
ENSG00000124145.6	SDC4	-0.03	4.93	0.01	0.52
ENSG00000041982.15	TNC	-0.07	4.73	0.01	0.52
ENSG00000250731.1	TPM3P6	0.05	0.49	0.01	0.52
ENSG00000089685.14	BIRC5	-0.05	2.77	0.01	0.52
ENSG00000151790.8	TDO2	-0.07	1.19	0.01	0.52
ENSG00000198324.13	PHETA1	0.04	0.67	0.01	0.52
ENSG00000213735.2	ANAPC10P1	0.05	0.33	0.01	0.52
ENSG00000044115.20	CTNNA1	-0.02	8.58	0.01	0.52
ENSG00000143498.17	TAF1A	0.02	3.74	0.01	0.52
ENSG00000198707.14	CEP290	0.02	7.22	0.01	0.52
ENSG00000115425.13	PECR	0.02	3.73	0.01	0.52
ENSG00000111860.13	CEP85L	0.03	5.24	0.01	0.52
ENSG00000119408.16	NEK6	-0.02	4.13	0.01	0.52
ENSG00000131149.18	GSE1	0.03	5.42	0.01	0.52
ENSG00000180992.6	MRPL14	-0.02	2.51	0.01	0.52
ENSG00000180921.6	FAM83H	-0.04	6.04	0.01	0.52
ENSG00000117676.13	RPS6KA1	-0.03	4.25	0.01	0.52
ENSG00000152061.23	RABGAP1L	0.02	6.79	0.01	0.52
ENSG00000165092.12	ALDH1A1	0.06	4.13	0.01	0.52
ENSG00000165527.6	ARF6	-0.02	4.76	0.01	0.52
ENSG00000176340.3	COX8A	-0.02	1.86	0.01	0.52
ENSG00000117425.13	PTCH2	0.05	1.41	0.01	0.52
ENSG00000203778.7	FAM229B	0.04	1.23	0.01	0.52
ENSG00000136546.14	SCN7A	0.11	1.75	0.01	0.52
ENSG00000090539.15	CHRD	0.07	0.5	0.01	0.52
ENSG00000162437.14	RAVER2	0.03	4.41	0.01	0.52
ENSG00000160949.16	TONSL	-0.03	3.51	0.01	0.52
ENSG00000172531.14	PPP1CA	-0.02	5.71	0.01	0.52
ENSG00000150593.17	PDCD4	0.02	7.56	0.01	0.52
ENSG00000147697.8	GSDMC	-0.07	1.15	0.01	0.52
ENSG00000117335.19	CD46	0.02	8.6	0.01	0.52
ENSG00000112320.11	SOBP	0.05	4.06	0.01	0.52
ENSG00000168785.7	TSPAN5	0.05	1.82	0.01	0.52
ENSG00000156374.15	PCGF6	0.03	2.66	0.01	0.52
ENSG00000101052.12	IFT52	0.02	5.5	0.01	0.52
ENSG00000119392.14	GLE1	-0.02	5.74	0.01	0.52
ENSG00000092847.11	AGO1	0.02	5.75	0.01	0.52
ENSG00000135045.6	C9orf40	-0.04	0.81	0.01	0.52
ENSG00000137161.16	CNPY3	-0.02	4.92	0.01	0.52
ENSG00000070778.12	PTPN21	0.02	5.18	0.01	0.52
ENSG00000196604.12	POTEF	-0.1	5.53	0.01	0.52
ENSG00000165807.7	PPP1R36	0.05	0.72	0.01	0.52
ENSG00000213366.12	GSTM2	0.04	4.09	0.01	0.52
ENSG00000173653.7	RCE1	-0.02	2.83	0.01	0.52
ENSG00000089639.10	GMIP	-0.02	3.41	0.01	0.52
ENSG00000172456.17	FGGY	0.02	4.23	0.01	0.52
ENSG00000213676.12	ATF6B	-0.02	5.39	0.01	0.52
ENSG00000180229.12	HERC2P3	-0.04	4.68	0.01	0.52
ENSG00000168143.8	FAM83B	-0.11	0.93	0.01	0.52
ENSG00000204301.6	NOTCH4	-0.03	2.67	0.01	0.52
ENSG00000130707.17	ASS1	-0.04	9.17	0.01	0.52
ENSG00000181896.11	ZNF101	-0.02	4.26	0.01	0.52
ENSG00000138678.10	GPAT3	0.06	1.14	0.01	0.52
ENSG00000167772.11	ANGPTL4	-0.06	0.81	0.01	0.52
ENSG00000107130.9	NCS1	-0.03	4.29	0.01	0.52
ENSG00000254986.7	DPP3	-0.02	4.32	0.01	0.52
ENSG00000173598.13	NUDT4	0.03	5.34	0.01	0.52
ENSG00000104524.13	PYCR3	-0.03	1.43	0.01	0.52
ENSG00000120437.8	ACAT2	-0.02	3.44	0.01	0.52
ENSG00000137821.11	LRRC49	0.03	4.21	0.01	0.52
ENSG00000095951.16	HIVEP1	-0.02	7.25	0.01	0.52
ENSG00000114948.12	ADAM23	0.07	1.53	0.01	0.52
ENSG00000137726.16	FXYD6	0.06	0.69	0.01	0.52
ENSG00000069966.18	GNB5	0.03	3.45	0.01	0.52
ENSG00000133142.17	TCEAL4	0.03	7.15	0.01	0.52
ENSG00000255837.1	TAS2R20	0.03	3.4	0.01	0.52
ENSG00000171940.13	ZNF217	-0.02	7.67	0.01	0.52
ENSG00000134853.11	PDGFRA	0.07	4.32	0.01	0.52
ENSG00000065328.16	MCM10	-0.04	4.02	0.01	0.52
ENSG00000130038.9	CRACR2A	0.06	1.28	0.01	0.52
ENSG00000173421.16	CCDC36	0.06	1.01	0.01	0.52
ENSG00000120963.11	ZNF706	-0.02	5.26	0.01	0.52
ENSG00000164032.11	H2AFZ	-0.02	4.95	0.01	0.52
ENSG00000157077.14	ZFYVE9	0.02	6.97	0.01	0.52
ENSG00000157429.15	ZNF19	0.03	2.47	0.01	0.52
ENSG00000171241.8	SHCBP1	-0.03	3.47	0.01	0.52
ENSG00000270580.5	PKD1P6-NPIPP1	0.06	1.6	0.01	0.52
ENSG00000164983.7	TMEM65	-0.02	4.76	0.01	0.52
ENSG00000166128.12	RAB8B	0.02	4	0.01	0.52
ENSG00000162873.14	KLHDC8A	0.1	1.7	0.01	0.52
ENSG00000104549.11	SQLE	-0.03	5.88	0.01	0.52
ENSG00000170275.14	CRTAP	0.02	6.44	0.01	0.52
ENSG00000187764.11	SEMA4D	-0.02	5.14	0.01	0.52
ENSG00000140829.11	DHX38	0.02	5.74	0.01	0.52
ENSG00000119411.10	BSPRY	-0.04	2.3	0.01	0.52
ENSG00000129009.12	ISLR	0.06	1.58	0.01	0.52
ENSG00000110931.18	CAMKK2	0.02	4.5	0.01	0.52
ENSG00000152527.13	PLEKHH2	0.05	5.46	0.01	0.52
ENSG00000173546.7	CSPG4	-0.04	2.05	0.01	0.52
ENSG00000138030.12	KHK	0.06	0.98	0.01	0.52
ENSG00000128739.22	SNRPN	0.04	3.21	0.01	0.52
ENSG00000162415.6	ZSWIM5	0.06	1.7	0.01	0.52
ENSG00000130414.11	NDUFA10	0.01	6.62	0.01	0.52
ENSG00000117010.16	ZNF684	0.02	2.71	0.01	0.52
ENSG00000112984.11	KIF20A	-0.05	4.47	0.01	0.52
ENSG00000010626.14	LRRC23	0.04	3	0.01	0.52
ENSG00000087448.10	KLHL42	0.02	3.58	0.01	0.52
ENSG00000144406.18	UNC80	0.1	1.14	0.01	0.52
ENSG00000101311.15	FERMT1	0.07	2.91	0.01	0.52
ENSG00000109685.17	NSD2	-0.02	7.07	0.01	0.52
ENSG00000110427.15	KIAA1549L	-0.07	1.12	0.01	0.52
ENSG00000168385.17	2-Sep	0.02	7.7	0.01	0.52
ENSG00000204650.14	LINC02210	0.03	2.42	0.01	0.52
ENSG00000146776.14	ATXN7L1	0.02	4.49	0.01	0.52
ENSG00000132604.10	TERF2	0.02	4.83	0.01	0.52
ENSG00000159792.9	PSKH1	0.02	2.34	0.01	0.52
ENSG00000147684.8	NDUFB9	-0.03	6.95	0.01	0.52
ENSG00000257624.1	AC004024.1	0.05	-0.17	0.01	0.52
ENSG00000198839.9	ZNF277	0.02	5.09	0.01	0.52
ENSG00000006283.17	CACNA1G	0.08	1.18	0.01	0.52
ENSG00000135720.12	DYNC1LI2	0.02	6.51	0.01	0.52
ENSG00000204564.11	C6orf136	-0.02	3.75	0.01	0.52
ENSG00000163539.16	CLASP2	0.02	7.21	0.01	0.52
ENSG00000136111.13	TBC1D4	0.03	5.69	0.01	0.52
ENSG00000135931.17	ARMC9	0.02	5.39	0.01	0.52
ENSG00000123908.11	AGO2	-0.02	6.03	0.01	0.52
ENSG00000072195.14	SPEG	0.04	3.76	0.01	0.52
ENSG00000146670.9	CDCA5	-0.04	2.31	0.01	0.52
ENSG00000123700.4	KCNJ2	-0.04	1.85	0.01	0.52
ENSG00000198300.13	PEG3	0.09	3.22	0.01	0.52
ENSG00000213613.2	RPL11P3	0.03	1.82	0.01	0.52
ENSG00000146242.8	TPBG	-0.04	1.63	0.01	0.52
ENSG00000123091.4	RNF11	0.02	4.87	0.01	0.52
ENSG00000111752.10	PHC1	0.03	5.06	0.01	0.52
ENSG00000146463.11	ZMYM4	0.02	8.43	0.01	0.52
ENSG00000166974.12	MAPRE2	0.03	2.96	0.01	0.52
ENSG00000115112.7	TFCP2L1	-0.06	2.28	0.01	0.52
ENSG00000122778.9	KIAA1549	0.03	4.57	0.01	0.52
ENSG00000147202.17	DIAPH2	0.02	6.57	0.01	0.52
ENSG00000239779.6	WBP1	0.03	1.67	0.01	0.52
ENSG00000168003.16	SLC3A2	-0.02	5.49	0.01	0.52
ENSG00000162241.12	SLC25A45	-0.03	0.85	0.01	0.52
ENSG00000102908.20	NFAT5	0.02	8.12	0.01	0.52
ENSG00000198612.10	COPS8	0.02	4.67	0.01	0.52
ENSG00000143190.22	POU2F1	0.01	5.48	0.01	0.52
ENSG00000179403.11	VWA1	-0.04	2.28	0.01	0.52
ENSG00000196850.5	PPTC7	-0.02	3.07	0.01	0.52
ENSG00000119333.11	WDR34	-0.02	3.74	0.01	0.52
ENSG00000177239.14	MAN1B1	-0.02	6.7	0.01	0.52
ENSG00000137269.14	LRRC1	-0.02	4.85	0.01	0.52
ENSG00000165688.11	PMPCA	-0.02	4.97	0.01	0.52
ENSG00000175048.16	ZDHHC14	0.03	2.44	0.01	0.52
ENSG00000138449.10	SLC40A1	0.05	7.21	0.01	0.52
ENSG00000135917.14	SLC19A3	-0.07	1.42	0.01	0.52
ENSG00000257511.1	AC084824.1	0.03	1.29	0.01	0.52
ENSG00000125962.14	ARMCX5	0.02	3.95	0.01	0.52
ENSG00000092445.11	TYRO3	0.05	3.53	0.01	0.52
ENSG00000130024.14	PHF10	0.02	6.49	0.01	0.52
ENSG00000165392.9	WRN	0.02	7.56	0.01	0.52
ENSG00000168309.17	FAM107A	-0.06	1.07	0.01	0.52
ENSG00000117245.12	KIF17	0.06	0.47	0.01	0.52
ENSG00000175376.8	EIF1AD	-0.02	3.04	0.01	0.52
ENSG00000197757.7	HOXC6	0.07	0.18	0.01	0.52
ENSG00000156966.6	B3GNT7	0.04	1.05	0.01	0.52
ENSG00000128536.15	CDHR3	0.06	1.83	0.01	0.52
ENSG00000215030.5	RPL13P12	0.05	1.08	0.01	0.52
ENSG00000164305.18	CASP3	-0.02	3.66	0.01	0.52
ENSG00000163138.18	PACRGL	0.02	4.51	0.01	0.52
ENSG00000072736.18	NFATC3	0.01	6.1	0.01	0.52
ENSG00000139636.15	LMBR1L	0.02	4.35	0.01	0.52
ENSG00000184983.10	NDUFA6	-0.02	4.41	0.01	0.52
ENSG00000171604.11	CXXC5	-0.04	3.77	0.01	0.52
ENSG00000134371.12	CDC73	0.01	7.97	0.01	0.52
ENSG00000149636.15	DSN1	-0.02	4.04	0.01	0.52
ENSG00000110076.18	NRXN2	0.06	2.29	0.01	0.52
ENSG00000100625.8	SIX4	-0.03	3.98	0.01	0.52
ENSG00000196787.3	HIST1H2AG	-0.04	5.42	0.01	0.52
ENSG00000111110.11	PPM1H	0.04	3.47	0.01	0.53
ENSG00000264176.1	MAGOH2P	0.07	0.26	0.01	0.53
ENSG00000205578.4	POM121B	0.06	1.17	0.01	0.53
ENSG00000197965.11	MPZL1	0.02	5.12	0.01	0.53
ENSG00000135776.4	ABCB10	-0.02	4.78	0.01	0.53
ENSG00000173258.12	ZNF483	0.05	4.21	0.01	0.53
ENSG00000101670.11	LIPG	-0.06	2.03	0.01	0.53
ENSG00000165118.14	C9orf64	-0.02	3.21	0.01	0.53
ENSG00000124635.8	HIST1H2BJ	-0.04	4.81	0.01	0.53
ENSG00000005187.11	ACSM3	0.05	4.54	0.01	0.53
ENSG00000101224.17	CDC25B	-0.02	4.39	0.01	0.53
ENSG00000112305.14	SMAP1	-0.02	5.29	0.01	0.53
ENSG00000118246.13	FASTKD2	0.01	6.49	0.01	0.53
ENSG00000166908.17	PIP4K2C	0.02	4.8	0.01	0.53
ENSG00000186185.13	KIF18B	-0.05	2.8	0.01	0.53
ENSG00000008853.16	RHOBTB2	0.03	3.24	0.01	0.53
ENSG00000185946.15	RNPC3	-0.03	6.83	0.01	0.53
ENSG00000159899.14	NPR2	0.03	5.55	0.01	0.53
ENSG00000099954.18	CECR2	0.11	1.51	0.01	0.53
ENSG00000249459.8	ZNF286B	0.05	1.33	0.01	0.53
ENSG00000152270.8	PDE3B	-0.04	2.41	0.01	0.53
ENSG00000161011.19	SQSTM1	-0.02	7.67	0.01	0.53
ENSG00000172465.13	TCEAL1	0.03	2.88	0.01	0.53
ENSG00000101457.12	DNTTIP1	-0.02	3.91	0.01	0.53
ENSG00000066382.16	MPPED2	-0.05	3.4	0.01	0.53
ENSG00000025156.12	HSF2	0.02	4.53	0.01	0.53
ENSG00000180488.15	MIGA1	0.02	5.61	0.01	0.53
ENSG00000128487.16	SPECC1	-0.03	6.53	0.01	0.53
ENSG00000116117.17	PARD3B	0.02	6.41	0.01	0.53
ENSG00000076604.14	TRAF4	-0.02	4.63	0.01	0.53
ENSG00000229241.1	PNPT1P1	0.04	0.87	0.01	0.53
ENSG00000131504.16	DIAPH1	-0.02	8.65	0.01	0.53
ENSG00000157653.11	C9orf43	0.04	0.87	0.01	0.53
ENSG00000176049.15	JAKMIP2	0.06	1.69	0.01	0.53
ENSG00000212126.3	TAS2R50	0.03	3.09	0.01	0.53
ENSG00000157916.19	RER1	-0.02	5.88	0.01	0.53
ENSG00000185499.16	MUC1	-0.05	8.45	0.01	0.53
ENSG00000173085.14	COQ2	-0.02	3.71	0.01	0.53
ENSG00000100889.11	PCK2	-0.03	3.17	0.01	0.53
ENSG00000166851.14	PLK1	-0.03	3.99	0.01	0.53
ENSG00000139220.16	PPFIA2	0.08	0.58	0.01	0.53
ENSG00000103647.12	CORO2B	0.06	1.54	0.01	0.53
ENSG00000120798.16	NR2C1	0.02	5.33	0.01	0.53
ENSG00000119446.13	RBM18	-0.02	3.32	0.01	0.53
ENSG00000152556.16	PFKM	0.02	7.21	0.01	0.54
ENSG00000114439.18	BBX	0.01	7.46	0.01	0.54
ENSG00000113739.10	STC2	-0.05	1.3	0.01	0.54
ENSG00000131773.13	KHDRBS3	-0.05	3.9	0.01	0.54
ENSG00000187801.14	ZFP69B	0.03	3.69	0.01	0.54
ENSG00000221955.10	SLC12A8	-0.03	3.87	0.02	0.54
ENSG00000121680.15	PEX16	-0.02	3.8	0.02	0.54
ENSG00000165804.15	ZNF219	0.03	2.95	0.02	0.54
ENSG00000136492.8	BRIP1	-0.03	5.33	0.02	0.55
ENSG00000117643.14	MAN1C1	0.04	2.67	0.02	0.55
ENSG00000182325.10	FBXL6	-0.03	2.48	0.02	0.55
ENSG00000178999.12	AURKB	-0.04	2.08	0.02	0.55
ENSG00000126267.9	COX6B1	-0.02	6.04	0.02	0.55
ENSG00000162878.12	PKDCC	0.05	2.14	0.02	0.55
ENSG00000158555.14	GDPD5	-0.04	2.07	0.02	0.55
ENSG00000134201.11	GSTM5	0.1	0.27	0.02	0.56
ENSG00000075945.12	KIFAP3	0.01	5.76	0.02	0.56
ENSG00000188986.6	NELFB	-0.02	4.3	0.02	0.56
ENSG00000114423.20	CBLB	-0.02	7.34	0.02	0.56
ENSG00000139112.10	GABARAPL1	0.03	4.25	0.02	0.56
ENSG00000140367.11	UBE2Q2	0.02	6.53	0.02	0.56
ENSG00000223509.8	AC135983.2	0.03	2.12	0.02	0.56
ENSG00000164631.18	ZNF12	0.01	6.35	0.02	0.56
ENSG00000107554.16	DNMBP	0.03	4.87	0.02	0.56
ENSG00000165458.13	INPPL1	-0.02	7.61	0.02	0.56
ENSG00000182158.14	CREB3L2	0.02	4.94	0.02	0.56
ENSG00000185000.11	DGAT1	-0.02	3	0.02	0.56
ENSG00000130818.11	ZNF426	0.02	5.51	0.02	0.56
ENSG00000240771.6	ARHGEF25	0.04	4.63	0.02	0.56
ENSG00000167703.14	SLC43A2	-0.03	3.15	0.02	0.56
ENSG00000112208.11	BAG2	0.04	1.6	0.02	0.56
ENSG00000237984.3	PTENP1	0.03	1.95	0.02	0.56
ENSG00000256188.3	TAS2R30	0.02	5.52	0.02	0.56
ENSG00000219201.4	AC138392.1	0.03	0.9	0.02	0.57
ENSG00000189241.6	TSPYL1	0.02	6.25	0.02	0.57
ENSG00000149187.18	CELF1	-0.01	6.19	0.02	0.57
ENSG00000188229.5	TUBB4B	-0.02	7.3	0.02	0.57
ENSG00000185551.14	NR2F2	0.03	5.85	0.02	0.57
ENSG00000135723.13	FHOD1	0.02	3.56	0.02	0.57
ENSG00000198908.11	BHLHB9	0.03	1.98	0.02	0.57
ENSG00000174744.13	BRMS1	-0.02	3.63	0.02	0.57
ENSG00000172824.15	CES4A	0.05	0.85	0.02	0.57
ENSG00000135502.17	SLC26A10	0.05	1.3	0.02	0.57
ENSG00000173145.11	NOC3L	0.02	5.48	0.02	0.57
ENSG00000183801.7	OLFML1	0.06	1.27	0.02	0.57
ENSG00000178966.16	RMI1	-0.02	4.6	0.02	0.57
ENSG00000183748.4	MRC1L1	0.09	1.15	0.02	0.57
ENSG00000011028.13	MRC2	0.03	5.1	0.02	0.57
ENSG00000097021.19	ACOT7	-0.03	2.91	0.02	0.57
ENSG00000187210.13	GCNT1	-0.03	4.01	0.02	0.57
ENSG00000256436.1	TAS2R31	0.02	4.88	0.02	0.57
ENSG00000074047.21	GLI2	0.05	2.82	0.02	0.57
ENSG00000130940.14	CASZ1	-0.03	4.9	0.02	0.57
ENSG00000091972.18	CD200	0.05	4.18	0.02	0.57
ENSG00000171408.13	PDE7B	0.05	2	0.02	0.57
ENSG00000165724.5	ZMYND19	-0.02	2.49	0.02	0.58
ENSG00000099204.19	ABLIM1	0.02	7.32	0.02	0.58
ENSG00000154781.15	CCDC174	0.02	4.94	0.02	0.58
ENSG00000198520.11	ARMH1	0.05	1.12	0.02	0.58
ENSG00000171055.14	FEZ2	0.01	4.58	0.02	0.58
ENSG00000166153.16	DEPDC4	0.04	0.36	0.02	0.58
ENSG00000170899.10	GSTA4	0.03	3.19	0.02	0.58
ENSG00000166707.10	ZCCHC18	0.06	-0.22	0.02	0.58
ENSG00000213160.9	KLHL23	0.03	4.56	0.02	0.58
ENSG00000149050.9	ZNF214	0.05	2.31	0.02	0.58
ENSG00000127995.16	CASD1	0.02	5.87	0.02	0.58
ENSG00000204070.9	SYS1	-0.02	2.69	0.02	0.58
ENSG00000052126.14	PLEKHA5	0.02	7.24	0.02	0.59
ENSG00000148541.12	FAM13C	0.05	2.66	0.02	0.59
ENSG00000147437.9	GNRH1	0.05	0.02	0.02	0.59
ENSG00000168679.17	SLC16A4	0.05	2.31	0.02	0.59
ENSG00000130560.8	UBAC1	-0.02	3.73	0.02	0.59
ENSG00000175395.15	ZNF25	0.02	5.25	0.02	0.59
ENSG00000157214.13	STEAP2	0.03	4.27	0.02	0.59
ENSG00000175591.11	P2RY2	-0.05	0.33	0.02	0.59
ENSG00000165521.15	EML5	0.06	3.37	0.02	0.59
ENSG00000168477.19	TNXB	0.06	5.27	0.02	0.59
ENSG00000104267.9	CA2	-0.05	2.99	0.02	0.59
ENSG00000136161.12	RCBTB2	0.03	3.73	0.02	0.59
ENSG00000138356.13	AOX1	0.07	3.27	0.02	0.59
ENSG00000099949.19	LZTR1	0.02	0.95	0.02	0.59
ENSG00000161912.18	ADCY10P1	0.04	-0.02	0.02	0.59
ENSG00000107863.17	ARHGAP21	0.02	7.59	0.02	0.59
ENSG00000117625.13	RCOR3	0.02	6.6	0.02	0.59
ENSG00000042832.11	TG	-0.04	2.71	0.02	0.59
ENSG00000131269.16	ABCB7	0.01	6.18	0.02	0.59
ENSG00000206527.9	HACD2	-0.02	4.94	0.02	0.59
ENSG00000197635.9	DPP4	0.06	3.59	0.02	0.59
ENSG00000223959.8	AFG3L1P	0.02	1.8	0.02	0.59
ENSG00000184840.11	TMED9	-0.02	4.66	0.02	0.59
ENSG00000100906.10	NFKBIA	-0.03	6.93	0.02	0.59
ENSG00000065060.16	UHRF1BP1	-0.02	5.64	0.02	0.59
ENSG00000136830.11	FAM129B	-0.02	5.77	0.02	0.59
ENSG00000166167.17	BTRC	0.01	4.81	0.02	0.59
ENSG00000175550.7	DRAP1	-0.02	3.84	0.02	0.59
ENSG00000170653.18	ATF7	0.02	2.02	0.02	0.59
ENSG00000274267.1	HIST1H3B	-0.04	4.71	0.02	0.59
ENSG00000129657.15	SEC14L1	-0.02	5.93	0.02	0.59
ENSG00000196810.4	CTBP1-DT	-0.03	1.1	0.02	0.59
ENSG00000196189.12	SEMA4A	-0.03	4.61	0.02	0.59
ENSG00000171631.14	P2RY6	-0.05	0.69	0.02	0.59
ENSG00000133027.17	PEMT	0.02	1.66	0.02	0.59
ENSG00000175063.16	UBE2C	-0.04	4.14	0.02	0.59
ENSG00000100228.12	RAB36	0.03	2.43	0.02	0.59
ENSG00000177688.6	SUMO4	0.04	0.95	0.02	0.59
ENSG00000196123.12	KIAA0895L	0.03	1.95	0.02	0.59
ENSG00000181885.18	CLDN7	-0.03	3.31	0.02	0.59
ENSG00000231646.5	FSIP2-AS1	0.05	-0.02	0.02	0.59
ENSG00000148426.12	PROSER2	-0.04	1.08	0.02	0.59
ENSG00000160957.12	RECQL4	-0.04	3.28	0.02	0.59
ENSG00000090316.15	MAEA	-0.02	4.21	0.02	0.59
ENSG00000233822.4	HIST1H2BN	-0.03	4.4	0.02	0.59
ENSG00000160293.16	VAV2	-0.02	5.3	0.02	0.59
ENSG00000111196.9	MAGOHB	0.02	3.96	0.02	0.59
ENSG00000110047.17	EHD1	-0.02	4.14	0.02	0.59
ENSG00000175463.11	TBC1D10C	-0.05	-0.12	0.02	0.59
ENSG00000108187.15	PBLD	0.02	2.3	0.02	0.59
ENSG00000163527.9	STT3B	0.01	7.65	0.02	0.59
ENSG00000256019.1	TAS2R63P	0.04	-0.31	0.02	0.59
ENSG00000276115.1	AC026356.2	0.03	0.07	0.02	0.59
ENSG00000100307.12	CBX7	0.03	0.96	0.02	0.59
ENSG00000122085.16	MTERF4	0.02	4.94	0.02	0.59
ENSG00000078403.16	MLLT10	0.02	6.85	0.02	0.59
ENSG00000105726.16	ATP13A1	-0.02	5.31	0.02	0.59
ENSG00000163545.8	NUAK2	-0.03	3.99	0.02	0.59
ENSG00000087191.12	PSMC5	-0.02	5.86	0.02	0.59
ENSG00000147789.15	ZNF7	-0.02	5.86	0.02	0.59
ENSG00000138613.13	APH1B	0.03	1.69	0.02	0.59
ENSG00000196150.13	ZNF250	-0.02	5.09	0.02	0.59
ENSG00000164627.17	KIF6	0.05	0.69	0.02	0.59
ENSG00000124160.11	NCOA5	-0.01	4.96	0.02	0.59
ENSG00000109066.13	TMEM104	-0.02	2.74	0.02	0.59
ENSG00000259232.2	AC105129.1	0.04	0.03	0.02	0.59
ENSG00000131351.14	HAUS8	-0.02	2.77	0.02	0.59
ENSG00000165916.8	PSMC3	-0.01	6.14	0.02	0.59
ENSG00000160447.6	PKN3	-0.03	2.15	0.02	0.59
ENSG00000180592.16	SKIDA1	0.08	0.67	0.02	0.59
ENSG00000168924.14	LETM1	-0.02	5.34	0.02	0.59
ENSG00000120049.19	KCNIP2	0.03	1.4	0.02	0.59
ENSG00000145214.13	DGKQ	-0.02	2.02	0.02	0.59
ENSG00000171848.14	RRM2	-0.04	1.15	0.02	0.59
ENSG00000052344.15	PRSS8	-0.04	3.94	0.02	0.59
ENSG00000165359.15	INTS6L	0.02	5.3	0.02	0.59
ENSG00000169020.9	ATP5ME	-0.02	5.97	0.02	0.59
ENSG00000137203.11	TFAP2A	-0.07	3.97	0.02	0.59
ENSG00000165389.6	SPTSSA	-0.02	1.87	0.02	0.59
ENSG00000264940.4	SNORD3C	-0.04	3.12	0.02	0.59
ENSG00000204209.12	DAXX	-0.01	4.72	0.02	0.59
ENSG00000169126.15	ARMC4	0.06	1.94	0.02	0.59
ENSG00000173588.14	CEP83	0.02	5.77	0.02	0.59
ENSG00000136950.13	ARPC5L	-0.02	3.65	0.02	0.59
ENSG00000225031.1	EIF4BP7	0.02	1.66	0.02	0.59
ENSG00000125384.6	PTGER2	0.06	0.6	0.02	0.59
ENSG00000168438.14	CDC40	0.02	5.94	0.02	0.59
ENSG00000123636.17	BAZ2B	0.02	8.65	0.02	0.59
ENSG00000125864.13	BFSP1	0.05	-0.06	0.02	0.59
ENSG00000160087.20	UBE2J2	-0.02	4.19	0.02	0.59
ENSG00000129559.12	NEDD8	-0.02	1.02	0.02	0.59
ENSG00000216480.2	AL078604.1	0.04	-0.16	0.02	0.59
ENSG00000198373.12	WWP2	0.02	5.05	0.02	0.6
ENSG00000116127.17	ALMS1	0.02	8.79	0.02	0.6
ENSG00000164484.11	TMEM200A	0.05	1.11	0.02	0.6
ENSG00000143224.17	PPOX	0.02	5.3	0.02	0.6
ENSG00000185049.14	NELFA	-0.02	3.64	0.02	0.6
ENSG00000239521.8	CASTOR3	0.03	5.08	0.02	0.6
ENSG00000115137.11	DNAJC27	0.02	2.2	0.02	0.6
ENSG00000170456.15	DENND5B	0.03	5.16	0.02	0.6
ENSG00000213250.5	RBMS2P1	0.02	2.23	0.02	0.6
ENSG00000213904.8	LIPE-AS1	0.04	2.1	0.02	0.6
ENSG00000204560.9	DHX16	-0.01	5.62	0.02	0.6
ENSG00000169432.15	SCN9A	-0.07	3.36	0.02	0.6
ENSG00000207001.1	SNORD116-2	0.05	4.81	0.02	0.6
ENSG00000128849.10	CGNL1	0.03	5.18	0.02	0.6
ENSG00000075218.18	GTSE1	-0.03	3.51	0.02	0.6
ENSG00000124733.4	MEA1	-0.02	4.02	0.02	0.6
ENSG00000100911.15	PSME2	-0.02	6.2	0.02	0.6
ENSG00000125249.6	RAP2A	-0.02	2.91	0.02	0.6
ENSG00000145819.16	ARHGAP26	-0.03	6.51	0.02	0.6
ENSG00000163820.14	FYCO1	0.02	6.32	0.02	0.6
ENSG00000051596.9	THOC3	-0.03	2.4	0.02	0.6
ENSG00000197858.10	GPAA1	-0.02	4.55	0.02	0.6
ENSG00000141526.16	SLC16A3	-0.03	3.14	0.02	0.6
ENSG00000167700.8	MFSD3	-0.03	2.43	0.02	0.61
ENSG00000188211.8	NCR3LG1	0.04	0.7	0.02	0.61
ENSG00000270953.1	AC007938.3	0.04	2.42	0.02	0.61
ENSG00000156531.16	PHF6	0.02	5.74	0.02	0.61
ENSG00000105656.12	ELL	-0.02	3.08	0.02	0.61
ENSG00000204257.14	HLA-DMA	-0.04	4.62	0.02	0.61
ENSG00000141101.12	NOB1	0.02	4.37	0.02	0.61
ENSG00000125691.12	RPL23	0.02	9.07	0.02	0.61
ENSG00000042753.11	AP2S1	-0.02	3.57	0.02	0.61
ENSG00000133138.19	TBC1D8B	0.03	4.21	0.02	0.61
ENSG00000172661.18	WASHC2C	0.01	7.61	0.03	0.61
ENSG00000072832.14	CRMP1	0.07	0.61	0.03	0.61
ENSG00000180881.19	CAPS2	0.04	2.71	0.03	0.61
ENSG00000166086.12	JAM3	0.05	2.89	0.03	0.61
ENSG00000198796.6	ALPK2	-0.07	1.38	0.03	0.61
ENSG00000262655.3	SPON1	-0.05	7.6	0.03	0.61
ENSG00000151500.14	THYN1	0.02	4.09	0.03	0.61
ENSG00000162591.15	MEGF6	-0.03	3.71	0.03	0.61
ENSG00000085788.13	DDHD2	0.02	5.74	0.03	0.61
ENSG00000173039.18	RELA	-0.01	5.07	0.03	0.61
ENSG00000131584.18	ACAP3	-0.02	3.69	0.03	0.61
ENSG00000126391.13	FRMD8	-0.02	3.27	0.03	0.61
ENSG00000138835.22	RGS3	-0.02	3.95	0.03	0.61
ENSG00000175164.14	ABO	0.05	2.72	0.03	0.61
ENSG00000164087.7	POC1A	-0.03	2.78	0.03	0.61
ENSG00000243660.9	ZNF487	0.03	3.88	0.03	0.61
ENSG00000134569.9	LRP4	0.06	4.2	0.03	0.61
ENSG00000005471.17	ABCB4	0.05	1.4	0.03	0.61
ENSG00000141934.9	PLPP2	-0.05	1.8	0.03	0.61
ENSG00000144407.9	PTH2R	-0.08	2.94	0.03	0.61
ENSG00000137275.13	RIPK1	-0.01	5	0.03	0.61
ENSG00000276293.4	PIP4K2B	0.01	5.29	0.03	0.61
ENSG00000187109.13	NAP1L1	0.02	9.18	0.03	0.61
ENSG00000177483.11	RBM44	0.04	1.13	0.03	0.61
ENSG00000255669.2	ITFG2-AS1	0.05	-0.01	0.03	0.61
ENSG00000122912.14	SLC25A16	-0.02	4.84	0.03	0.61
ENSG00000000003.14	TSPAN6	0.02	5.25	0.03	0.61
ENSG00000122971.8	ACADS	0.04	2.11	0.03	0.61
ENSG00000089597.17	GANAB	-0.01	7.85	0.03	0.61
ENSG00000161800.12	RACGAP1	-0.03	5.35	0.03	0.61
ENSG00000174106.2	LEMD3	0.01	6.58	0.03	0.61
ENSG00000229994.1	RPL5P4	0.02	2.97	0.03	0.61
ENSG00000122674.11	CCZ1	0.02	4.55	0.03	0.61
ENSG00000164611.12	PTTG1	-0.03	4.8	0.03	0.61
ENSG00000180917.17	CMTR2	0.02	3.79	0.03	0.61
ENSG00000254206.5	NPIPB11	-0.02	5.96	0.03	0.61
ENSG00000223496.2	EXOSC6	0.02	3.74	0.03	0.61
ENSG00000213846.5	AC098614.1	0.03	1.7	0.03	0.61
ENSG00000125869.9	LAMP5	0.07	1	0.03	0.61
ENSG00000104691.14	UBXN8	0.03	3.05	0.03	0.61
ENSG00000150636.17	CCDC102B	-0.03	3.04	0.03	0.61
ENSG00000183309.11	ZNF623	-0.02	5.92	0.03	0.61
ENSG00000149357.9	LAMTOR1	-0.01	3.77	0.03	0.61
ENSG00000107331.16	ABCA2	-0.03	5.23	0.03	0.61
ENSG00000163214.20	DHX57	0.01	6.2	0.03	0.61
ENSG00000207460.1	SNORD116-19	0.06	4.07	0.03	0.61
ENSG00000197043.13	ANXA6	0.02	6.13	0.03	0.61
ENSG00000135205.14	CCDC146	0.04	5.76	0.03	0.61
ENSG00000132481.6	TRIM47	-0.02	2.51	0.03	0.61
ENSG00000107290.13	SETX	-0.01	9.27	0.03	0.61
ENSG00000172965.15	MIR4435-2HG	-0.03	0.83	0.03	0.61
ENSG00000189159.15	JPT1	-0.03	4.36	0.03	0.61
ENSG00000187792.4	ZNF70	0.02	3.8	0.03	0.61
ENSG00000112514.15	CUTA	-0.02	4.24	0.03	0.61
ENSG00000150672.17	DLG2	0.05	1.63	0.03	0.61
ENSG00000224078.13	SNHG14	0.04	5.48	0.03	0.61
ENSG00000167797.7	CDK2AP2	-0.02	3.37	0.03	0.61
ENSG00000182446.13	NPLOC4	-0.02	6.26	0.03	0.61
ENSG00000146233.7	CYP39A1	0.04	2.66	0.03	0.61
ENSG00000204271.12	SPIN3	0.02	2.96	0.03	0.61
ENSG00000218418.2	AL591135.1	0.04	-0.09	0.03	0.61
ENSG00000198420.9	TCAF1	0.02	4.8	0.03	0.61
ENSG00000126787.12	DLGAP5	-0.04	5.34	0.03	0.61
ENSG00000213619.9	NDUFS3	-0.02	6.28	0.03	0.61
ENSG00000136930.12	PSMB7	-0.01	4.74	0.03	0.61
ENSG00000184319.15	RPL23AP82	0.05	2.3	0.03	0.61
ENSG00000162129.13	CLPB	-0.02	4.39	0.03	0.61
ENSG00000102362.15	SYTL4	0.04	3.34	0.03	0.61
ENSG00000269190.5	FBXO17	0.05	-0.01	0.03	0.61
ENSG00000196381.10	ZNF781	0.05	0.91	0.03	0.61
ENSG00000136986.9	DERL1	-0.02	5.26	0.03	0.61
ENSG00000154556.18	SORBS2	0.04	4.69	0.03	0.61
ENSG00000159069.13	FBXW5	-0.02	4.15	0.03	0.61
ENSG00000236609.3	ZNF853	0.03	2.82	0.03	0.61
ENSG00000148358.19	GPR107	-0.01	6.19	0.03	0.61
ENSG00000171862.10	PTEN	0.02	8.48	0.03	0.61
ENSG00000196110.7	ZNF699	0.02	3.67	0.03	0.61
ENSG00000171502.14	COL24A1	-0.05	2.78	0.03	0.61
ENSG00000196141.13	SPATS2L	0.02	6.31	0.03	0.61
ENSG00000278601.1	AL158163.2	0.04	-0.01	0.03	0.61
ENSG00000095637.22	SORBS1	0.03	4.63	0.03	0.61
ENSG00000013810.18	TACC3	-0.03	4.95	0.03	0.61
ENSG00000119139.19	TJP2	-0.02	7.47	0.03	0.61
ENSG00000129173.12	E2F8	-0.04	3.69	0.03	0.61
ENSG00000170085.17	SIMC1	0.02	5.46	0.03	0.61
ENSG00000135093.12	USP30	0.02	4.02	0.03	0.61
ENSG00000102967.11	DHODH	0.02	3.61	0.03	0.61
ENSG00000168496.3	FEN1	-0.03	2.92	0.03	0.61
ENSG00000112425.14	EPM2A	0.02	2.7	0.03	0.61
ENSG00000123427.16	EEF1AKMT3	0.02	1.76	0.03	0.61
ENSG00000176658.16	MYO1D	0.02	6.63	0.03	0.61
ENSG00000131941.7	RHPN2	-0.03	5.69	0.03	0.61
ENSG00000256338.2	RPL41P2	0.03	1.09	0.03	0.61
ENSG00000198917.12	SPOUT1	-0.02	3.43	0.03	0.61
ENSG00000124107.5	SLPI	-0.05	5.11	0.03	0.61
ENSG00000181722.16	ZBTB20	0.02	4.27	0.03	0.61
ENSG00000187713.6	TMEM203	-0.03	0.07	0.03	0.61
ENSG00000145247.11	OCIAD2	-0.02	4.58	0.03	0.61
ENSG00000198947.15	DMD	0.04	6.62	0.03	0.61
ENSG00000175267.14	VWA3A	0.08	2.4	0.03	0.61
ENSG00000144036.15	EXOC6B	0.02	5.66	0.03	0.61
ENSG00000100647.7	SUSD6	-0.02	3.86	0.03	0.61
ENSG00000163040.14	CCDC74A	0.04	2.22	0.03	0.61
ENSG00000240849.10	TMEM189	-0.02	1.93	0.03	0.61
ENSG00000274211.4	SOCS7	0.02	3.3	0.03	0.61
ENSG00000228439.5	TSTD3	0.03	0.61	0.03	0.61
ENSG00000129003.17	VPS13C	0.02	9.38	0.03	0.61
ENSG00000143669.13	LYST	-0.02	7.44	0.03	0.61
ENSG00000143013.12	LMO4	-0.02	4.6	0.03	0.61
ENSG00000117036.11	ETV3	0.01	4.02	0.03	0.61
ENSG00000163521.15	GLB1L	0.02	3.08	0.03	0.61
ENSG00000184903.9	IMMP2L	0.02	4.27	0.03	0.61
ENSG00000111678.10	C12orf57	0.02	3.85	0.03	0.61
ENSG00000279407.1	AC007191.1	-0.02	-0.19	0.03	0.61
ENSG00000147180.16	ZNF711	0.05	4.39	0.03	0.61
ENSG00000080546.13	SESN1	0.02	3.93	0.03	0.61
ENSG00000197442.9	MAP3K5	0.02	5.66	0.03	0.61
ENSG00000075643.5	MOCOS	0.03	4.21	0.03	0.61
ENSG00000064419.13	TNPO3	0.01	6.83	0.03	0.61
ENSG00000161217.11	PCYT1A	-0.01	4.3	0.03	0.61
ENSG00000125449.6	ARMC7	-0.03	0.66	0.03	0.61
ENSG00000120658.13	ENOX1	0.05	0.96	0.03	0.61
ENSG00000029363.16	BCLAF1	0.01	7.04	0.03	0.61
ENSG00000227057.9	WDR46	-0.02	4.73	0.03	0.61
ENSG00000102287.18	GABRE	-0.05	3.94	0.03	0.61
ENSG00000187017.16	ESPN	-0.04	4.04	0.03	0.61
ENSG00000182154.7	MRPL41	-0.03	0.11	0.03	0.61
ENSG00000124920.13	MYRF	0.04	4.76	0.03	0.61
ENSG00000273033.2	LINC02035	-0.02	1.32	0.03	0.61
ENSG00000131495.8	NDUFA2	-0.02	4.04	0.03	0.61
ENSG00000165185.14	KIAA1958	0.02	3.83	0.03	0.61
ENSG00000134202.10	GSTM3	0.04	2.03	0.03	0.61
ENSG00000128585.17	MKLN1	0.01	7.37	0.03	0.61
ENSG00000112541.14	PDE10A	0.04	2.5	0.03	0.61
ENSG00000164733.20	CTSB	-0.02	7.14	0.03	0.61
ENSG00000162623.15	TYW3	0.02	4.67	0.03	0.61
ENSG00000198780.11	FAM169A	0.05	2.32	0.03	0.61
ENSG00000183426.16	NPIPA1	0.02	5.58	0.03	0.61
ENSG00000141504.11	SAT2	0.03	3.28	0.03	0.61
ENSG00000101182.14	PSMA7	-0.02	5.81	0.03	0.61
ENSG00000121481.10	RNF2	0.02	5.56	0.03	0.62
ENSG00000267508.5	ZNF285	0.03	3.21	0.03	0.62
ENSG00000100526.19	CDKN3	-0.03	3.17	0.03	0.62
ENSG00000111203.12	ITFG2	0.02	4.8	0.03	0.62
ENSG00000139618.14	BRCA2	-0.02	6.45	0.03	0.62
ENSG00000147854.16	UHRF2	-0.02	6.23	0.03	0.62
ENSG00000164292.12	RHOBTB3	0.04	4.91	0.03	0.62
ENSG00000146232.16	NFKBIE	-0.03	2	0.03	0.62
ENSG00000180423.4	HARBI1	-0.03	0.96	0.03	0.62
ENSG00000166450.12	PRTG	0.06	2.05	0.03	0.62
ENSG00000125149.11	C16orf70	0.02	3.93	0.03	0.62
ENSG00000092096.16	SLC22A17	0.04	1.11	0.03	0.62
ENSG00000168282.5	MGAT2	-0.01	5.15	0.03	0.62
ENSG00000103061.12	SLC7A6OS	0.02	2.55	0.03	0.62
ENSG00000176953.12	NFATC2IP	-0.01	4.59	0.03	0.62
ENSG00000070501.11	POLB	0.02	5.26	0.03	0.62
ENSG00000130702.15	LAMA5	-0.03	8.11	0.03	0.62
ENSG00000235173.6	HGH1	-0.05	1.59	0.03	0.62
ENSG00000105245.9	NUMBL	0.02	3.93	0.03	0.62
ENSG00000095739.10	BAMBI	0.07	0.73	0.03	0.62
ENSG00000186577.13	SMIM29	-0.03	1.07	0.03	0.62
ENSG00000125863.19	MKKS	-0.02	4.86	0.03	0.62
ENSG00000015171.19	ZMYND11	0.01	7.15	0.03	0.62
ENSG00000153250.19	RBMS1	0.02	6.46	0.03	0.62
ENSG00000158402.19	CDC25C	-0.04	2.46	0.03	0.62
ENSG00000196411.9	EPHB4	0.02	5.28	0.03	0.62
ENSG00000162512.15	SDC3	-0.02	3.74	0.03	0.62
ENSG00000172081.13	MOB3A	-0.02	2.08	0.03	0.62
ENSG00000198075.9	SULT1C4	0.06	0.51	0.03	0.62
ENSG00000145979.17	TBC1D7	-0.02	3.93	0.03	0.62
ENSG00000169047.5	IRS1	0.03	5.09	0.03	0.62
ENSG00000076864.19	RAP1GAP	-0.03	4.34	0.03	0.62
ENSG00000175544.13	CABP4	-0.05	0.15	0.03	0.62
ENSG00000166736.11	HTR3A	-0.08	2.75	0.03	0.62
ENSG00000127993.15	RBM48	0.01	3.71	0.03	0.62
ENSG00000125454.11	SLC25A19	-0.02	2.31	0.03	0.62
ENSG00000131013.3	PPIL4	0.01	6.57	0.03	0.62
ENSG00000184675.10	AMER1	0.02	4.1	0.03	0.62
ENSG00000168078.9	PBK	-0.04	2.97	0.03	0.62
ENSG00000174851.15	YIF1A	-0.02	3.78	0.03	0.62
ENSG00000151746.13	BICD1	0.02	7.76	0.03	0.62
ENSG00000219642.2	BMPR1AP1	0.05	0.29	0.03	0.62
ENSG00000063046.17	EIF4B	0.02	8.71	0.03	0.62
ENSG00000182809.10	CRIP2	-0.03	4.62	0.03	0.62
ENSG00000174348.13	PODN	0.06	2.21	0.03	0.62
ENSG00000115306.15	SPTBN1	0.02	8.96	0.03	0.62
ENSG00000137648.17	TMPRSS4	-0.06	4.19	0.03	0.62
ENSG00000146802.12	TMEM168	0.02	5.04	0.03	0.62
ENSG00000153132.12	CLGN	-0.05	4.65	0.03	0.62
ENSG00000103995.13	CEP152	-0.02	6.2	0.03	0.62
ENSG00000108349.16	CASC3	0.01	7.02	0.03	0.62
ENSG00000225784.5	RP11-592B15.4	0.03	3.88	0.03	0.62
ENSG00000118946.11	PCDH17	-0.03	1.9	0.03	0.62
ENSG00000185818.7	NAT8L	-0.05	0.83	0.03	0.62
ENSG00000268575.1	AL031282.2	-0.03	0.47	0.03	0.62
ENSG00000154608.14	CEP170P1	0.04	0.66	0.03	0.62
ENSG00000111726.12	CMAS	0.02	5.69	0.03	0.62
ENSG00000204392.10	LSM2	-0.02	3.03	0.03	0.62
ENSG00000050438.16	SLC4A8	0.03	4.22	0.03	0.62
ENSG00000167702.12	KIFC2	-0.03	3.62	0.03	0.62
ENSG00000228409.6	CCT6P1	0.02	2.75	0.03	0.62
ENSG00000148143.12	ZNF462	0.03	7.18	0.03	0.62
ENSG00000207063.1	SNORD116-1	0.05	4.77	0.03	0.62
ENSG00000113648.16	H2AFY	-0.01	6.9	0.03	0.62
ENSG00000173040.12	EVC2	0.02	4.48	0.03	0.62
ENSG00000131242.17	RAB11FIP4	-0.03	5.06	0.03	0.62
ENSG00000115286.19	NDUFS7	-0.02	3.14	0.03	0.62
ENSG00000134262.12	AP4B1	0.01	5.46	0.03	0.62
ENSG00000176087.14	SLC35A4	-0.01	3.62	0.03	0.62
ENSG00000234616.8	JRK	-0.02	4.22	0.03	0.62
ENSG00000185187.12	SIGIRR	-0.02	2.78	0.03	0.62
ENSG00000178104.19	PDE4DIP	-0.02	5.22	0.03	0.62
ENSG00000167528.12	ZNF641	0.02	3.8	0.03	0.62
ENSG00000236144.6	TMEM147-AS1	-0.02	2.83	0.03	0.63
ENSG00000203286.4	RF00017	-0.03	0.28	0.03	0.63
ENSG00000182749.5	PAQR7	0.02	1.97	0.03	0.63
ENSG00000198626.15	RYR2	0.05	5.29	0.03	0.63
ENSG00000165689.16	ENTR1	-0.02	3.6	0.03	0.63
ENSG00000126883.16	NUP214	-0.01	7.56	0.03	0.63
ENSG00000100151.15	PICK1	0.02	5.1	0.03	0.63
ENSG00000110057.7	UNC93B1	-0.02	3.84	0.04	0.63
ENSG00000260230.3	FRRS1L	0.06	0.23	0.04	0.63
ENSG00000090621.13	PABPC4	0.02	7.95	0.04	0.63
ENSG00000153246.12	PLA2R1	0.03	4.86	0.04	0.63
ENSG00000137312.14	FLOT1	-0.02	6.96	0.04	0.63
ENSG00000136319.11	TTC5	0.02	3.55	0.04	0.63
ENSG00000157456.7	CCNB2	-0.03	4.01	0.04	0.63
ENSG00000113851.14	CRBN	0.01	5.39	0.04	0.63
ENSG00000272168.6	CASC15	0.05	-0.11	0.04	0.63
ENSG00000133460.19	SLC2A11	0.02	2.83	0.04	0.63
ENSG00000066136.20	NFYC	0.01	5.63	0.04	0.63
ENSG00000120051.14	CFAP58	0.05	0.13	0.04	0.63
ENSG00000125447.17	GGA3	-0.02	5.26	0.04	0.63
ENSG00000167037.18	SGSM1	0.06	0.62	0.04	0.63
ENSG00000064932.15	SBNO2	-0.02	5.21	0.04	0.63
ENSG00000196781.14	TLE1	-0.02	5.79	0.04	0.63
ENSG00000154874.15	CCDC144B	-0.05	5.64	0.04	0.63
ENSG00000137207.11	YIPF3	-0.01	5.08	0.04	0.63
ENSG00000154743.17	TSEN2	0.02	5.95	0.04	0.63
ENSG00000226761.3	TAS2R46	0.02	3.93	0.04	0.63
ENSG00000151014.5	NOCT	-0.03	1.55	0.04	0.63
ENSG00000145050.16	MANF	-0.02	4.62	0.04	0.63
ENSG00000014164.6	ZC3H3	-0.02	4.1	0.04	0.63
ENSG00000164109.13	MAD2L1	-0.03	2.96	0.04	0.63
ENSG00000111371.15	SLC38A1	-0.02	7.79	0.04	0.63
ENSG00000108669.16	CYTH1	-0.02	5.15	0.04	0.63
ENSG00000204116.11	CHIC1	0.02	3.31	0.04	0.63
ENSG00000132434.9	LANCL2	0.02	3.68	0.04	0.63
ENSG00000163975.11	MELTF	-0.03	2.26	0.04	0.63
ENSG00000163322.13	ABRAXAS1	0.02	4.88	0.04	0.63
ENSG00000242779.6	ZNF702P	0.03	4.57	0.04	0.63
ENSG00000083307.11	GRHL2	-0.04	6.71	0.04	0.63
ENSG00000179698.13	WDR97	-0.03	1.62	0.04	0.63
ENSG00000162769.12	FLVCR1	0.02	4.74	0.04	0.63
ENSG00000137812.19	KNL1	-0.03	5.58	0.04	0.63
ENSG00000172493.20	AFF1	-0.01	7.35	0.04	0.63
ENSG00000084754.11	HADHA	0.01	7.97	0.04	0.63
ENSG00000105707.13	HPN	-0.05	2.81	0.04	0.63
ENSG00000103264.17	FBXO31	0.02	2.85	0.04	0.63
ENSG00000107560.11	RAB11FIP2	0.02	6.07	0.04	0.63
ENSG00000128512.15	DOCK4	0.03	6.73	0.04	0.63
ENSG00000085978.21	ATG16L1	0.01	5.33	0.04	0.63
ENSG00000170049.9	KCNAB3	0.03	0.55	0.04	0.63
ENSG00000161647.18	MPP3	0.03	1.93	0.04	0.63
ENSG00000077943.7	ITGA8	0.05	1.42	0.04	0.63
ENSG00000121152.9	NCAPH	-0.04	4.08	0.04	0.63
ENSG00000173715.16	C11orf80	-0.02	5.01	0.04	0.63
ENSG00000237649.7	KIFC1	-0.03	4.93	0.04	0.63
ENSG00000057294.14	PKP2	0.03	6.69	0.04	0.63
ENSG00000165195.15	PIGA	-0.02	2.78	0.04	0.63
ENSG00000270141.3	TERC	-0.03	4.75	0.04	0.63
ENSG00000113083.13	LOX	-0.04	2.37	0.04	0.63
ENSG00000128602.9	SMO	0.03	3.67	0.04	0.63
ENSG00000163072.15	NOSTRIN	0.04	2.65	0.04	0.63
ENSG00000188725.7	SMIM15	-0.01	4.24	0.04	0.63
ENSG00000147526.19	TACC1	0.03	5.85	0.04	0.63
ENSG00000155966.13	AFF2	-0.06	2.8	0.04	0.63
ENSG00000212125.2	TAS2R15P	0.02	4.01	0.04	0.63
ENSG00000188322.4	SBK1	-0.04	1.67	0.04	0.63
ENSG00000164181.13	ELOVL7	-0.04	2.4	0.04	0.63
ENSG00000148384.12	INPP5E	-0.02	3.73	0.04	0.63
ENSG00000128917.7	DLL4	-0.03	0.96	0.04	0.63
ENSG00000197496.5	SLC2A10	0.02	3.86	0.04	0.63
ENSG00000129538.13	RNASE1	-0.03	4.45	0.04	0.63
ENSG00000143845.14	ETNK2	0.03	2	0.04	0.63
ENSG00000065621.14	GSTO2	0.03	4.05	0.04	0.63
ENSG00000129151.8	BBOX1	-0.06	1.56	0.04	0.63
ENSG00000089022.13	MAPKAPK5	0.01	6.17	0.04	0.63
ENSG00000186160.4	CYP4Z1	-0.07	0.71	0.04	0.63
ENSG00000272779.1	AC245060.4	0.02	4.93	0.04	0.63
ENSG00000169951.9	ZNF764	-0.02	1.1	0.04	0.63
ENSG00000135722.8	FBXL8	0.03	1.28	0.04	0.63
ENSG00000177602.5	HASPIN	-0.04	1.65	0.04	0.63
ENSG00000152952.11	PLOD2	-0.03	6.63	0.04	0.63
ENSG00000188976.10	NOC2L	-0.02	5.75	0.04	0.63
ENSG00000147364.16	FBXO25	-0.02	4.35	0.04	0.63
ENSG00000178950.16	GAK	-0.01	5.87	0.04	0.63
ENSG00000088882.7	CPXM1	0.04	3.81	0.04	0.63
ENSG00000004399.12	PLXND1	-0.02	5.75	0.04	0.63
ENSG00000172000.7	ZNF556	0.06	1.31	0.04	0.63
ENSG00000198327.3	HIST1H4F	-0.05	2.26	0.04	0.63
ENSG00000141076.17	UTP4	0.01	6.61	0.04	0.63
ENSG00000185686.17	PRAME	-0.05	4.84	0.04	0.63
ENSG00000063180.8	CA11	0.04	1.54	0.04	0.63
ENSG00000006704.10	GTF2IRD1	-0.02	5.52	0.04	0.63
ENSG00000171444.17	MCC	0.04	3.92	0.04	0.63
ENSG00000109919.9	MTCH2	-0.01	6.55	0.04	0.63
ENSG00000116761.11	CTH	0.03	3.57	0.04	0.63
ENSG00000147799.11	ARHGAP39	-0.02	4.06	0.04	0.63
ENSG00000170222.11	ADPRM	0.03	2.39	0.04	0.63
ENSG00000114956.19	DGUOK	0.01	5.54	0.04	0.63
ENSG00000189143.9	CLDN4	-0.03	3	0.04	0.63
ENSG00000185215.8	TNFAIP2	-0.04	6.78	0.04	0.63
ENSG00000003987.13	MTMR7	0.07	0.45	0.04	0.63
ENSG00000205930.8	C21orf62-AS1	0.04	0.3	0.04	0.63
ENSG00000213928.8	IRF9	-0.03	0.42	0.04	0.63
ENSG00000128607.13	KLHDC10	0.01	5.66	0.04	0.63
ENSG00000197056.10	ZMYM1	0.01	5.68	0.04	0.63
ENSG00000275714.1	HIST1H3A	-0.03	2.74	0.04	0.63
ENSG00000197712.11	FAM114A1	0.02	5.95	0.04	0.63
ENSG00000070770.8	CSNK2A2	0.01	6	0.04	0.63
ENSG00000124571.17	XPO5	-0.02	6.55	0.04	0.63
ENSG00000082512.14	TRAF5	0.02	5.28	0.04	0.63
ENSG00000102878.16	HSF4	0.03	3.72	0.04	0.63
ENSG00000112659.13	CUL9	-0.01	6.2	0.04	0.63
ENSG00000275713.2	HIST1H2BH	-0.04	5.31	0.04	0.63
ENSG00000164070.11	HSPA4L	0.04	3.32	0.04	0.63
ENSG00000185880.12	TRIM69	-0.03	1.48	0.04	0.63
ENSG00000111676.14	ATN1	0.02	8.11	0.04	0.63
ENSG00000157404.15	KIT	0.06	1.51	0.04	0.63
ENSG00000125945.14	ZNF436	0.02	4.74	0.04	0.63
ENSG00000082175.14	PGR	0.08	2.48	0.04	0.63
ENSG00000122786.19	CALD1	0.03	8.62	0.04	0.63
ENSG00000171121.16	KCNMB3	-0.03	2.71	0.04	0.63
ENSG00000167468.16	GPX4	-0.02	5.21	0.04	0.63
ENSG00000249715.11	FER1L5	0.05	1.76	0.04	0.63
ENSG00000107731.12	UNC5B	-0.03	4.15	0.04	0.63
ENSG00000135486.17	HNRNPA1	0.01	10.78	0.04	0.63
ENSG00000135541.20	AHI1	0.02	6.92	0.04	0.63
ENSG00000105699.16	LSR	-0.02	5.08	0.04	0.63
ENSG00000102901.12	CENPT	0.02	3.9	0.04	0.63
ENSG00000182168.14	UNC5C	-0.06	0.87	0.04	0.63
ENSG00000134698.10	AGO4	0.02	5.4	0.04	0.63
ENSG00000130449.5	ZSWIM6	-0.01	5.4	0.04	0.63
ENSG00000196498.13	NCOR2	0.01	7.61	0.04	0.63
ENSG00000214694.11	ARHGEF33	0.04	0.91	0.04	0.63
ENSG00000204291.10	COL15A1	0.04	4.08	0.04	0.63
ENSG00000228300.13	C19orf24	-0.02	2.49	0.04	0.64
ENSG00000149633.11	KIAA1755	0.06	-0.13	0.04	0.64
ENSG00000113368.11	LMNB1	-0.03	5.99	0.04	0.64
ENSG00000159753.13	CARMIL2	-0.05	0.52	0.04	0.64
ENSG00000121089.4	NACA3P	0.04	1.08	0.04	0.64
ENSG00000165816.12	VWA2	0.07	2.23	0.04	0.64
ENSG00000135378.3	PRRG4	-0.03	2.87	0.04	0.64
ENSG00000146109.4	ABT1	-0.02	1.97	0.04	0.64
ENSG00000113504.20	SLC12A7	-0.02	5.39	0.04	0.64
ENSG00000180900.18	SCRIB	-0.02	5.89	0.04	0.64
ENSG00000122952.16	ZWINT	-0.03	3.36	0.04	0.64
ENSG00000183665.5	TRMT12	-0.02	4.2	0.04	0.64
ENSG00000263465.4	SRSF8	0.02	3.69	0.04	0.64
ENSG00000156469.8	MTERF3	-0.02	4.44	0.04	0.64
ENSG00000104522.15	TSTA3	-0.02	4.55	0.04	0.64
ENSG00000123349.13	PFDN5	0.01	7.16	0.04	0.64
ENSG00000176101.11	SSNA1	-0.02	3.06	0.04	0.64
ENSG00000125450.10	NUP85	-0.01	5.81	0.04	0.64
ENSG00000133226.16	SRRM1	0.01	8.13	0.04	0.64
ENSG00000150995.19	ITPR1	0.03	5.56	0.04	0.64
ENSG00000164619.9	BMPER	0.07	0.47	0.04	0.64
ENSG00000188801.9	ZNF322P1	0.06	0.08	0.04	0.64
ENSG00000258565.1	BLZF2P	-0.04	-0.14	0.04	0.64
ENSG00000137171.14	KLC4	-0.02	4.41	0.04	0.64
ENSG00000198270.12	TMEM116	0.02	3.52	0.04	0.64
ENSG00000124641.15	MED20	-0.02	2.27	0.04	0.64
ENSG00000112167.9	SAYSD1	-0.02	2.43	0.04	0.64
ENSG00000108479.11	GALK1	-0.02	1.46	0.04	0.64
ENSG00000138696.10	BMPR1B	0.03	5.51	0.04	0.64
ENSG00000113407.13	TARS	-0.02	7.48	0.04	0.64
ENSG00000213090.2	AC007256.1	0.02	2.52	0.04	0.64
ENSG00000130997.16	POLN	-0.03	3.13	0.04	0.64
ENSG00000197258.5	EIF4BP6	0.03	2.4	0.04	0.64
ENSG00000188783.5	PRELP	0.05	2.06	0.04	0.64
ENSG00000184056.14	VPS33B	0.03	-0.02	0.04	0.64
ENSG00000235449.2	AC098934.3	0.03	1.24	0.04	0.64
ENSG00000240445.3	FOXO3B	0.03	0.76	0.04	0.64
ENSG00000229251.3	HNRNPA1P8	0.03	0.11	0.04	0.64
ENSG00000167987.10	VPS37C	-0.01	3.22	0.04	0.64
ENSG00000125485.17	DDX31	-0.01	5.26	0.04	0.64
ENSG00000104381.12	GDAP1	0.03	4.9	0.04	0.64
ENSG00000225470.7	JPX	0.02	2.48	0.04	0.64
ENSG00000183856.10	IQGAP3	-0.03	5.3	0.04	0.64
ENSG00000123219.12	CENPK	-0.02	4.14	0.04	0.64
ENSG00000166997.7	CNPY4	0.02	2.05	0.04	0.64
ENSG00000109501.13	WFS1	0.02	4.27	0.04	0.64
ENSG00000179542.15	SLITRK4	-0.05	1.58	0.04	0.64
ENSG00000132823.10	OSER1	-0.01	4.38	0.04	0.64
ENSG00000154723.12	ATP5PF	-0.02	4.46	0.04	0.64
ENSG00000231181.1	AL954705.1	-0.02	2.6	0.04	0.64
ENSG00000120526.10	NUDCD1	-0.02	4.95	0.04	0.64
ENSG00000254470.2	AP5B1	-0.02	-0.39	0.04	0.64
ENSG00000008513.15	ST3GAL1	-0.03	3.19	0.04	0.64
ENSG00000176248.8	ANAPC2	-0.02	3.57	0.04	0.64
ENSG00000168958.19	MFF	0.01	6.13	0.04	0.64
ENSG00000113163.16	COL4A3BP	-0.02	5.93	0.04	0.64
ENSG00000137819.13	PAQR5	0.05	0.45	0.04	0.64
ENSG00000020181.17	ADGRA2	0.03	2.96	0.04	0.64
ENSG00000136828.18	RALGPS1	-0.02	4.94	0.04	0.64
ENSG00000103160.11	HSDL1	0.02	3.17	0.04	0.64
ENSG00000196465.10	MYL6B	0.02	3.93	0.04	0.64
ENSG00000124731.12	TREM1	-0.05	0.18	0.04	0.64
ENSG00000133392.17	MYH11	0.07	5.13	0.04	0.64
ENSG00000124126.13	PREX1	-0.02	5.07	0.04	0.64
ENSG00000174371.16	EXO1	-0.03	4.66	0.04	0.64
ENSG00000106344.8	RBM28	0.01	7.03	0.04	0.64
ENSG00000112699.10	GMDS	-0.02	4.43	0.04	0.64
ENSG00000140718.20	FTO	0.02	6.21	0.04	0.64
ENSG00000175727.9	MLXIP	0.02	6.09	0.04	0.64
ENSG00000196233.13	LCOR	0.01	6.29	0.04	0.64
ENSG00000189308.10	LIN54	-0.01	5.43	0.04	0.64
ENSG00000136052.9	SLC41A2	0.02	3.9	0.04	0.64
ENSG00000148158.16	SNX30	-0.02	4.1	0.04	0.64
ENSG00000138443.15	ABI2	0.01	6.05	0.04	0.64
ENSG00000268858.2	AL118506.1	-0.02	1.25	0.04	0.64
ENSG00000189058.8	APOD	0.07	0.98	0.04	0.64
ENSG00000167535.7	CACNB3	0.02	4.17	0.05	0.64
ENSG00000011465.16	DCN	0.05	6.51	0.05	0.64
ENSG00000178814.16	OPLAH	-0.03	3.05	0.05	0.64
ENSG00000042980.12	ADAM28	0.04	5.63	0.05	0.64
ENSG00000160075.11	SSU72	-0.01	5.05	0.05	0.64
ENSG00000113319.12	RASGRF2	0.05	3.59	0.05	0.64
ENSG00000073350.13	LLGL2	-0.02	4.86	0.05	0.64
ENSG00000146856.14	AGBL3	0.02	2.76	0.05	0.64
ENSG00000115221.11	ITGB6	-0.05	2.87	0.05	0.64
ENSG00000101474.11	APMAP	-0.01	5.42	0.05	0.64
ENSG00000183495.13	EP400	0.01	7.67	0.05	0.64
ENSG00000185803.9	SLC52A2	-0.02	3.34	0.05	0.64
ENSG00000167202.11	TBC1D2B	0.02	5.04	0.05	0.64
ENSG00000158623.14	COPG2	0.01	4.53	0.05	0.64
ENSG00000240038.6	AMY2B	-0.04	7.82	0.05	0.64
ENSG00000105220.15	GPI	-0.02	8.19	0.05	0.64
ENSG00000227376.1	FTH1P16	-0.02	2.66	0.05	0.64
ENSG00000178662.15	CSRNP3	0.04	3.03	0.05	0.64
ENSG00000146476.10	ARMT1	0.02	4.17	0.05	0.64
ENSG00000156787.16	TBC1D31	-0.02	5.2	0.05	0.64
ENSG00000133895.14	MEN1	-0.01	4.85	0.05	0.64
ENSG00000133872.13	SARAF	0.02	7.25	0.05	0.64
ENSG00000212127.5	TAS2R14	0.02	2.65	0.05	0.64
ENSG00000172296.12	SPTLC3	-0.02	4.03	0.05	0.64
ENSG00000272909.1	AL122035.2	0.04	1.06	0.05	0.64
ENSG00000230373.8	GOLGA6L5P	0.03	4.95	0.05	0.64
ENSG00000259706.1	HSP90B2P	0.04	0.63	0.05	0.64
ENSG00000196756.11	SNHG17	-0.02	-0.25	0.05	0.64
ENSG00000206688.1	SNORD116-18	0.07	2.78	0.05	0.64
ENSG00000128709.12	HOXD9	0.04	1.14	0.05	0.64
ENSG00000198026.7	ZNF335	-0.01	4.2	0.05	0.64
ENSG00000175348.10	TMEM9B	-0.01	3.58	0.05	0.64
ENSG00000156500.15	FAM122C	0.03	2.04	0.05	0.64
ENSG00000232859.9	LYRM9	0.03	-0.19	0.05	0.64
ENSG00000136522.13	MRPL47	-0.02	5.38	0.05	0.64
ENSG00000048707.15	VPS13D	-0.01	8.94	0.05	0.64
ENSG00000162571.13	TTLL10	-0.04	0.85	0.05	0.64
ENSG00000140931.19	CMTM3	0.02	2.98	0.05	0.64
ENSG00000143156.13	NME7	0.01	4.7	0.05	0.64
ENSG00000149091.15	DGKZ	-0.01	4.75	0.05	0.64
ENSG00000196628.16	TCF4	0.02	6.6	0.05	0.64
ENSG00000157349.16	DDX19B	0.02	3.58	0.05	0.64
ENSG00000235613.2	NSRP1P1	0.03	1.36	0.05	0.64
ENSG00000115234.10	SNX17	0.01	5.98	0.05	0.64
ENSG00000089818.17	NECAP1	0.01	3.59	0.05	0.64
ENSG00000172869.14	DMXL1	-0.01	7.91	0.05	0.64
ENSG00000167693.16	NXN	-0.02	3.86	0.05	0.64
ENSG00000103091.14	WDR59	0.01	5.53	0.05	0.64
ENSG00000167114.12	SLC27A4	-0.02	3.38	0.05	0.64
ENSG00000146950.12	SHROOM2	0.03	3.13	0.05	0.64
ENSG00000115827.13	DCAF17	0.02	7.32	0.05	0.64
ENSG00000038382.19	TRIO	-0.01	8.5	0.05	0.64
ENSG00000131115.15	ZNF227	0.02	5.22	0.05	0.64
ENSG00000162302.12	RPS6KA4	-0.02	3.17	0.05	0.64
ENSG00000187678.9	SPRY4	-0.03	2.11	0.05	0.64
ENSG00000198700.9	IPO9	0.01	7.1	0.05	0.64
ENSG00000079819.18	EPB41L2	0.03	7.43	0.05	0.64
ENSG00000233401.1	PRKAR1AP1	0.03	0.06	0.05	0.64
ENSG00000104472.9	CHRAC1	-0.02	3.58	0.05	0.64
ENSG00000124562.9	SNRPC	-0.02	4.53	0.05	0.64
ENSG00000074181.8	NOTCH3	-0.02	6.59	0.05	0.64
ENSG00000186310.9	NAP1L3	0.05	0.97	0.05	0.64
ENSG00000160948.13	VPS28	-0.02	4.37	0.05	0.64
ENSG00000273192.1	AL671710.1	0.04	0.11	0.05	0.64
ENSG00000128513.14	POT1	0.01	5.14	0.05	0.64
ENSG00000138615.5	CILP	0.05	1.51	0.05	0.64
ENSG00000145388.14	METTL14	0.01	5.07	0.05	0.64
ENSG00000169740.13	ZNF32	0.01	2.95	0.05	0.64
ENSG00000164125.15	FAM198B	0.04	4.4	0.05	0.64
ENSG00000167522.15	ANKRD11	0.01	8.61	0.05	0.64
ENSG00000187953.10	PMS2CL	0.02	4.65	0.05	0.64
ENSG00000146587.17	RBAK	0.01	5.63	0.05	0.64
ENSG00000100321.14	SYNGR1	0.04	1.55	0.05	0.64
ENSG00000171843.15	MLLT3	0.03	4.56	0.05	0.64
ENSG00000175556.16	LONRF3	0.03	2.04	0.05	0.64
ENSG00000144366.15	GULP1	0.05	3.57	0.05	0.64
ENSG00000140534.13	TICRR	-0.04	4.98	0.05	0.64
ENSG00000121749.15	TBC1D15	0.01	6.65	0.05	0.64
ENSG00000102383.13	ZDHHC15	0.06	0.21	0.05	0.64
ENSG00000160226.15	CFAP410	0.02	0.86	0.05	0.64
ENSG00000180530.10	NRIP1	0.02	6.61	0.05	0.64
ENSG00000133816.15	MICAL2	-0.02	5.63	0.05	0.64
ENSG00000197329.11	PELI1	-0.02	5.26	0.05	0.64
ENSG00000124143.10	ARHGAP40	-0.06	0.85	0.05	0.64
ENSG00000153563.15	CD8A	-0.05	1.92	0.05	0.64
ENSG00000179588.8	ZFPM1	0.03	0.5	0.05	0.64
ENSG00000048028.11	USP28	-0.02	6.26	0.05	0.64
ENSG00000061938.17	TNK2	-0.02	4.63	0.05	0.64
ENSG00000072571.19	HMMR	-0.03	4.55	0.05	0.64
ENSG00000129515.18	SNX6	-0.01	6.64	0.05	0.64
ENSG00000278730.1	AC005332.6	-0.01	6.21	0.05	0.64
ENSG00000185262.8	UBALD2	-0.02	4.81	0.05	0.64
ENSG00000130545.15	CRB3	-0.03	0.9	0.05	0.64
ENSG00000197008.9	ZNF138	0.01	6.64	0.05	0.64
ENSG00000136810.12	TXN	-0.02	6.22	0.05	0.64
ENSG00000063127.15	SLC6A16	0.03	2.71	0.05	0.64
ENSG00000013503.9	POLR3B	0.01	6.11	0.05	0.64
ENSG00000203883.6	SOX18	-0.05	1.35	0.05	0.64
ENSG00000154928.17	EPHB1	-0.05	1.05	0.05	0.64
ENSG00000131375.9	CAPN7	0.01	6.58	0.05	0.64
ENSG00000224578.5	HNRNPA1P48	0.02	3.75	0.05	0.64
ENSG00000116016.13	EPAS1	-0.02	6.31	0.05	0.64
ENSG00000198039.11	ZNF273	0.02	6.22	0.05	0.64
ENSG00000134759.13	ELP2	0.01	7.86	0.05	0.64
ENSG00000069399.14	BCL3	-0.02	3.23	0.05	0.64
ENSG00000161547.16	SRSF2	-0.01	3.99	0.05	0.64
ENSG00000029364.11	SLC39A9	-0.01	4.7	0.05	0.64
ENSG00000158113.12	LRRC43	0.05	0.65	0.05	0.64
ENSG00000227694.1	RPL23AP74	0.03	1.99	0.05	0.64
ENSG00000011638.10	TMEM159	0.03	1.84	0.05	0.64
ENSG00000163935.13	SFMBT1	-0.02	5.21	0.05	0.64
ENSG00000197483.9	ZNF628	0.02	2.08	0.05	0.64
ENSG00000160446.18	ZDHHC12	-0.02	1.35	0.05	0.64
ENSG00000005436.13	GCFC2	0.01	5.55	0.05	0.64
ENSG00000243753.5	HLA-L	-0.03	1.1	0.05	0.64
ENSG00000184465.16	WDR27	0.02	4.63	0.05	0.64
ENSG00000120875.8	DUSP4	-0.05	1.36	0.05	0.64
ENSG00000185070.10	FLRT2	0.05	2.2	0.05	0.64
ENSG00000110811.19	P3H3	0.04	2.49	0.05	0.64
ENSG00000147123.10	NDUFB11	-0.02	3.4	0.05	0.64
ENSG00000197429.10	IPP	0.01	4.84	0.05	0.64
ENSG00000165795.23	NDRG2	0.03	4.02	0.05	0.64
ENSG00000116977.18	LGALS8	0.02	5.41	0.05	0.64
ENSG00000115661.13	STK16	0.02	2.61	0.05	0.64
ENSG00000042062.11	RIPOR3	0.04	0.51	0.05	0.64
ENSG00000170540.14	ARL6IP1	-0.02	2.34	0.05	0.64
ENSG00000180998.11	GPR137C	-0.03	2.62	0.05	0.64
ENSG00000110844.13	PRPF40B	0.02	5	0.05	0.64
ENSG00000125207.7	PIWIL1	0.07	1.28	0.05	0.64
ENSG00000173898.12	SPTBN2	-0.03	6.83	0.05	0.64
ENSG00000144935.14	TRPC1	0.03	4.07	0.05	0.64
ENSG00000117543.20	DPH5	0.02	4.41	0.05	0.64
ENSG00000144214.9	LYG1	-0.03	0.23	0.05	0.64
ENSG00000228436.2	AL139260.1	0.03	0.14	0.05	0.64
ENSG00000233369.7	GTF2IP4	0.03	4.47	0.05	0.64
ENSG00000110042.7	DTX4	0.02	4.13	0.05	0.64
ENSG00000100162.14	CENPM	-0.03	0.33	0.05	0.64
ENSG00000196440.11	ARMCX4	0.02	4.78	0.05	0.64
ENSG00000163145.12	C1QTNF7	0.06	0.19	0.05	0.64
ENSG00000168386.18	FILIP1L	0.04	4.88	0.05	0.64
ENSG00000104419.14	NDRG1	-0.03	7.45	0.05	0.64
ENSG00000104518.10	GSDMD	-0.02	4.7	0.05	0.64
ENSG00000196569.12	LAMA2	0.05	6.27	0.05	0.64
ENSG00000116120.9	FARSB	0.01	5.88	0.05	0.64
ENSG00000141338.13	ABCA8	0.08	2.55	0.05	0.64
ENSG00000197111.15	PCBP2	0.01	7.57	0.05	0.64
ENSG00000161243.8	FBXO27	0.04	0.35	0.05	0.64
ENSG00000091490.10	SEL1L3	-0.02	6.77	0.05	0.64
ENSG00000067225.17	PKM	-0.02	9.57	0.05	0.64
ENSG00000180233.10	ZNRF2	-0.02	2.63	0.05	0.64
ENSG00000080189.14	SLC35C2	-0.01	4.63	0.05	0.64
ENSG00000198252.11	STYX	-0.01	4.68	0.05	0.64
ENSG00000155380.11	SLC16A1	0.03	5.31	0.05	0.65
ENSG00000128039.10	SRD5A3	-0.03	4.08	0.05	0.65
ENSG00000144815.15	NXPE3	0.03	2.39	0.05	0.65
ENSG00000013583.9	HEBP1	0.02	2.99	0.05	0.65
ENSG00000167969.12	ECI1	-0.02	4.38	0.05	0.65
ENSG00000069493.14	CLEC2D	0.02	4.5	0.05	0.65
ENSG00000163297.16	ANTXR2	0.03	3.06	0.05	0.65
ENSG00000130066.16	SAT1	-0.02	6.99	0.05	0.65
ENSG00000172840.6	PDP2	0.02	2.13	0.05	0.65
ENSG00000237441.9	RGL2	-0.02	5.53	0.05	0.65
ENSG00000198040.10	ZNF84	0.02	3.12	0.05	0.65
ENSG00000173120.14	KDM2A	-0.01	7.71	0.05	0.65
ENSG00000182307.13	C8orf33	-0.02	4.04	0.05	0.65
ENSG00000163694.14	RBM47	-0.02	4.42	0.05	0.65
ENSG00000163814.7	CDCP1	-0.03	4.53	0.05	0.65
ENSG00000151338.18	MIPOL1	0.03	3.69	0.05	0.65
ENSG00000108960.8	MMD	-0.03	2.38	0.05	0.65
ENSG00000175305.17	CCNE2	-0.03	2.15	0.05	0.65
ENSG00000162642.13	C1orf52	0.01	3.79	0.05	0.65
ENSG00000166575.16	TMEM135	0.01	7.59	0.05	0.65
ENSG00000160563.13	MED27	-0.01	2.86	0.05	0.65
ENSG00000088832.16	FKBP1A	-0.01	5.28	0.05	0.65
ENSG00000071243.15	ING3	0.01	4.83	0.05	0.65
ENSG00000066739.11	ATG2B	0.01	6.59	0.05	0.65
ENSG00000054983.16	GALC	0.02	5.23	0.05	0.65
ENSG00000234354.3	RPS26P47	0.05	0.37	0.05	0.65
ENSG00000129667.12	RHBDF2	-0.02	3.71	0.05	0.65
ENSG00000147813.15	NAPRT	-0.03	2.16	0.05	0.65
ENSG00000227615.1	AP001324.1	0.02	1.73	0.05	0.65
ENSG00000089234.15	BRAP	0.01	4.83	0.05	0.65
ENSG00000198960.10	ARMCX6	0.02	3.03	0.05	0.65
ENSG00000167553.15	TUBA1C	-0.02	7.53	0.05	0.65
ENSG00000215241.3	LINC02449	0.04	4.24	0.05	0.65
ENSG00000213563.6	C8orf82	-0.02	1.41	0.05	0.65
ENSG00000136003.15	ISCU	0.01	5.71	0.05	0.65
ENSG00000151503.12	NCAPD3	-0.02	6.07	0.05	0.65
ENSG00000173660.11	UQCRH	-0.03	6.31	0.05	0.65
ENSG00000207137.1	SNORD116-13	0.05	1.99	0.05	0.65
ENSG00000167778.8	SPRYD3	0.02	3.76	0.05	0.65
ENSG00000112306.7	RPS12	0.02	8.7	0.05	0.65
ENSG00000224870.6	AL391244.1	-0.02	0.84	0.05	0.65
ENSG00000113494.16	PRLR	-0.05	0.97	0.05	0.65
ENSG00000121897.14	LIAS	0.02	3.83	0.05	0.65
ENSG00000115216.13	NRBP1	0.01	6.76	0.05	0.65
ENSG00000105810.9	CDK6	0.03	3.28	0.05	0.65
ENSG00000166747.12	AP1G1	0.01	6.78	0.05	0.65
ENSG00000110619.17	CARS	-0.01	5.34	0.05	0.65
ENSG00000115677.16	HDLBP	0.01	9.6	0.05	0.65
ENSG00000088280.18	ASAP3	0.02	4.58	0.05	0.65
ENSG00000162849.15	KIF26B	-0.04	3.89	0.05	0.65
ENSG00000006432.15	MAP3K9	-0.02	3.38	0.05	0.65
ENSG00000111961.17	SASH1	-0.02	5.56	0.05	0.65
ENSG00000213189.5	BTF3L4P2	0.02	1.8	0.05	0.65
ENSG00000230590.9	FTX	0.02	4.22	0.05	0.65
ENSG00000169814.13	BTD	0.02	2.55	0.05	0.65
ENSG00000121621.6	KIF18A	-0.03	4.89	0.05	0.65
ENSG00000106538.9	RARRES2	0.03	3.22	0.05	0.65
ENSG00000226396.1	AL031727.1	0.03	0.98	0.05	0.65
ENSG00000100985.7	MMP9	-0.05	2.55	0.05	0.65
ENSG00000158528.11	PPP1R9A	0.02	7.07	0.05	0.65
ENSG00000187608.9	ISG15	-0.04	1.95	0.05	0.65
ENSG00000227827.3	AC138969.1	0.05	1.64	0.05	0.65
ENSG00000181450.17	ZNF678	0.02	6.47	0.06	0.65
ENSG00000187800.13	PEAR1	0.04	0.62	0.06	0.65
ENSG00000145780.7	FEM1C	-0.01	4.9	0.06	0.65
ENSG00000075415.12	SLC25A3	0.01	8.27	0.06	0.65
ENSG00000281344.1	HELLPAR	-0.03	1.94	0.06	0.65
ENSG00000173457.10	PPP1R14B	-0.02	4.63	0.06	0.65
ENSG00000243071.1	AC107032.1	0.04	-0.31	0.06	0.65
ENSG00000174165.7	ZDHHC24	-0.02	1.21	0.06	0.65
ENSG00000183196.9	CHST6	-0.05	0.23	0.06	0.65
ENSG00000109674.3	NEIL3	-0.03	3.24	0.06	0.65
ENSG00000164405.10	UQCRQ	-0.02	4.65	0.06	0.65
ENSG00000108439.10	PNPO	-0.02	2.77	0.06	0.65
ENSG00000133884.9	DPF2	-0.01	5.24	0.06	0.65
ENSG00000102974.15	CTCF	0.01	6.24	0.06	0.65
ENSG00000136122.15	BORA	-0.02	4.17	0.06	0.65
ENSG00000254901.7	BORCS8	-0.02	0.55	0.06	0.65
ENSG00000176749.8	CDK5R1	0.04	0.18	0.06	0.65
ENSG00000175793.11	SFN	-0.05	0.86	0.06	0.65
ENSG00000161265.14	U2AF1L4	-0.03	-0.49	0.06	0.65
ENSG00000064547.13	LPAR2	-0.02	1.46	0.06	0.65
ENSG00000034677.12	RNF19A	-0.02	7.12	0.06	0.65
ENSG00000137460.8	FHDC1	-0.02	3.84	0.06	0.65
ENSG00000119865.8	CNRIP1	0.04	0.08	0.06	0.65
ENSG00000112280.16	COL9A1	-0.08	2.78	0.06	0.65
ENSG00000100300.17	TSPO	-0.03	1.63	0.06	0.65
ENSG00000175970.10	UNC119B	0.02	3.26	0.06	0.65
ENSG00000047648.21	ARHGAP6	0.05	1.62	0.06	0.65
ENSG00000169239.12	CA5B	0.02	2.9	0.06	0.65
ENSG00000204842.15	ATXN2	0.01	7.81	0.06	0.65
ENSG00000087338.4	GMCL1	0.01	5.68	0.06	0.65
ENSG00000138433.15	CIR1	0.01	6.22	0.06	0.65
ENSG00000106261.16	ZKSCAN1	0.01	6.99	0.06	0.65
ENSG00000164758.7	MED30	-0.02	2.94	0.06	0.65
ENSG00000124787.13	RPP40	-0.02	2.81	0.06	0.65
ENSG00000072422.16	RHOBTB1	0.03	3.45	0.06	0.65
ENSG00000276903.1	HIST1H2AL	-0.04	3.69	0.06	0.65
ENSG00000154582.16	ELOC	-0.01	3.8	0.06	0.65
ENSG00000088179.8	PTPN4	0.01	6.34	0.06	0.65
ENSG00000269001.2	AC092070.2	0.02	4.47	0.06	0.65
ENSG00000179988.14	PSTK	0.02	1.94	0.06	0.65
ENSG00000099251.14	HSD17B7P2	0.03	2.43	0.06	0.65
ENSG00000005249.12	PRKAR2B	0.03	3.82	0.06	0.65
ENSG00000254016.3	ALG1L10P	0.03	2.4	0.06	0.65
ENSG00000102977.14	ACD	0.03	1.97	0.06	0.65
ENSG00000171132.13	PRKCE	-0.02	4.6	0.06	0.65
ENSG00000070214.15	SLC44A1	-0.01	6.56	0.06	0.65
ENSG00000167792.12	NDUFV1	-0.01	7.07	0.06	0.65
ENSG00000071967.11	CYBRD1	0.03	5.2	0.06	0.65
ENSG00000162545.5	CAMK2N1	0.05	0.22	0.06	0.65
ENSG00000141098.12	GFOD2	0.02	1.67	0.06	0.65
ENSG00000186350.10	RXRA	-0.02	3.64	0.06	0.65
ENSG00000110195.12	FOLR1	-0.05	5.3	0.06	0.65
ENSG00000101265.15	RASSF2	0.03	2.69	0.06	0.65
ENSG00000129646.14	QRICH2	-0.02	3.81	0.06	0.65
ENSG00000125124.11	BBS2	0.01	6.57	0.06	0.65
ENSG00000212128.2	TAS2R13	0.02	2.94	0.06	0.65
ENSG00000146576.12	C7orf26	0.02	3.42	0.06	0.65
ENSG00000128394.16	APOBEC3F	0.02	3.44	0.06	0.65
ENSG00000248124.7	RRN3P1	0.02	4.19	0.06	0.65
ENSG00000261056.2	AC079416.1	0.02	-0.43	0.06	0.65
ENSG00000198169.8	ZNF251	-0.02	4.91	0.06	0.65
ENSG00000113456.18	RAD1	-0.02	4.42	0.06	0.65
ENSG00000207174.1	SNORD116-15	0.05	4.91	0.06	0.65
ENSG00000258284.1	POLR2KP1	0.03	-0.03	0.06	0.65
ENSG00000145476.15	CYP4V2	0.03	4.67	0.06	0.65
ENSG00000219507.4	FTH1P8	-0.02	2.18	0.06	0.65
ENSG00000175741.5	RWDD4P2	0.02	1.52	0.06	0.65
ENSG00000167085.11	PHB	-0.02	5.43	0.06	0.65
ENSG00000185730.7	ZNF696	-0.02	1.65	0.06	0.65
ENSG00000148341.17	SH3GLB2	-0.02	4.36	0.06	0.65
ENSG00000198862.13	LTN1	-0.01	6.79	0.06	0.65
ENSG00000040199.18	PHLPP2	0.02	4.56	0.06	0.65
ENSG00000066427.22	ATXN3	0.01	5.76	0.06	0.65
ENSG00000095319.14	NUP188	-0.01	6.21	0.06	0.65
ENSG00000181751.9	C5orf30	-0.02	1.86	0.06	0.65
ENSG00000135679.23	MDM2	0.01	7.18	0.06	0.65
ENSG00000148331.11	ASB6	-0.02	2.3	0.06	0.65
ENSG00000116604.17	MEF2D	0.01	4.91	0.06	0.65
ENSG00000105227.14	PRX	0.03	2.96	0.06	0.65
ENSG00000276547.1	PCDHGB5	-0.03	4.27	0.06	0.65
ENSG00000106823.12	ECM2	0.05	1.92	0.06	0.65
ENSG00000131018.22	SYNE1	0.03	8.04	0.06	0.65
ENSG00000251667.1	BRCC3P1	0.03	1.6	0.06	0.65
ENSG00000254681.6	PKD1P5	0.05	1.92	0.06	0.65
ENSG00000109265.14	KIAA1211	0.03	4.02	0.06	0.65
ENSG00000168014.16	C2CD3	-0.01	7.22	0.06	0.65
ENSG00000206561.12	COLQ	0.02	2.88	0.06	0.65
ENSG00000136709.11	WDR33	0.01	6.72	0.06	0.65
ENSG00000196204.11	RNF216P1	0.02	1.66	0.06	0.65
ENSG00000178719.16	GRINA	-0.02	5.17	0.06	0.65
ENSG00000176371.13	ZSCAN2	0.02	3.28	0.06	0.65
ENSG00000146223.14	RPL7L1	-0.01	5.76	0.06	0.65
ENSG00000133048.12	CHI3L1	-0.05	4.74	0.06	0.65
ENSG00000163798.13	SLC4A1AP	0.01	5.57	0.06	0.65
ENSG00000160867.14	FGFR4	0.04	0.87	0.06	0.65
ENSG00000241362.2	RPL36AP43	0.03	0.73	0.06	0.65
ENSG00000167136.6	ENDOG	-0.03	1.29	0.06	0.65
ENSG00000243403.1	AC090543.2	0.02	1.79	0.06	0.65
ENSG00000196678.13	ERI2	-0.01	4.75	0.06	0.65
ENSG00000078814.15	MYH7B	0.04	1.12	0.06	0.65
ENSG00000168116.13	KIAA1586	0.02	4	0.06	0.65
ENSG00000113946.3	CLDN16	-0.06	4.44	0.06	0.65
ENSG00000214548.16	MEG3	0.05	3.66	0.06	0.65
ENSG00000205771.6	CATSPER2P1	-0.03	3.75	0.06	0.65
ENSG00000168488.18	ATXN2L	-0.01	7.55	0.06	0.65
ENSG00000165501.16	LRR1	-0.02	2.79	0.06	0.65
ENSG00000138600.9	SPPL2A	-0.01	5.87	0.06	0.65
ENSG00000143153.12	ATP1B1	0.02	5.93	0.06	0.65
ENSG00000079459.12	FDFT1	-0.02	5.64	0.06	0.65
ENSG00000120645.11	IQSEC3	0.05	1.91	0.06	0.65
ENSG00000197061.4	HIST1H4C	-0.02	4.07	0.06	0.65
ENSG00000087266.15	SH3BP2	-0.02	6.21	0.06	0.65
ENSG00000168884.14	TNIP2	-0.02	2.62	0.06	0.65
ENSG00000139154.14	AEBP2	0.01	6.22	0.06	0.65
ENSG00000142794.18	NBPF3	0.02	5.5	0.06	0.65
ENSG00000069696.6	DRD4	0.03	1.56	0.06	0.65
ENSG00000171016.12	PYGO1	0.05	2.1	0.06	0.65
ENSG00000167862.9	MRPL58	-0.02	2.98	0.06	0.65
ENSG00000150756.13	FAM173B	-0.02	3.47	0.06	0.65
ENSG00000136237.18	RAPGEF5	-0.02	5.5	0.06	0.65
ENSG00000204370.10	SDHD	-0.02	4.76	0.06	0.65
ENSG00000073910.21	FRY	0.02	6.48	0.06	0.65
ENSG00000197299.11	BLM	-0.02	5.27	0.06	0.65
ENSG00000218227.3	AC136632.1	0.02	2.02	0.06	0.65
ENSG00000184408.9	KCND2	0.04	2.38	0.06	0.65
ENSG00000153201.15	RANBP2	0.01	11.34	0.06	0.65
ENSG00000163728.10	TTC14	-0.02	6.8	0.06	0.65
ENSG00000130479.10	MAP1S	-0.01	4.19	0.06	0.65
ENSG00000140853.15	NLRC5	-0.03	5.65	0.06	0.65
ENSG00000103034.14	NDRG4	-0.04	1.36	0.06	0.65
ENSG00000122507.20	BBS9	0.02	6.67	0.06	0.65
ENSG00000138439.11	FAM117B	0.02	4.91	0.06	0.65
ENSG00000271601.3	LIX1L	0.02	2.99	0.06	0.65
ENSG00000206656.1	SNORD116-17	0.06	0.5	0.06	0.65
ENSG00000107960.10	STN1	0.02	3.58	0.06	0.65
ENSG00000176720.5	BOK	0.03	-0.09	0.06	0.65
ENSG00000204410.14	MSH5	-0.02	-0.53	0.06	0.65
ENSG00000145632.14	PLK2	-0.03	5.29	0.06	0.65
ENSG00000169515.6	CCDC8	0.02	6.06	0.06	0.65
ENSG00000106263.17	EIF3B	0.01	7.13	0.06	0.65
ENSG00000181090.20	EHMT1	-0.01	6.85	0.06	0.65
ENSG00000247270.2	AC132186.1	0.03	0.62	0.06	0.65
ENSG00000011347.9	SYT7	-0.04	1.6	0.06	0.65
ENSG00000154856.12	APCDD1	0.03	4.13	0.06	0.65
ENSG00000183696.13	UPP1	-0.03	2.37	0.06	0.65
ENSG00000138029.13	HADHB	0.01	7.56	0.06	0.65
ENSG00000141013.16	GAS8	0.02	4.4	0.06	0.65
ENSG00000099994.10	SUSD2	-0.04	2.57	0.06	0.65
ENSG00000148484.17	RSU1	-0.02	4.83	0.06	0.65
ENSG00000203965.12	EFCAB7	0.01	4.01	0.06	0.65
ENSG00000011478.11	QPCTL	-0.02	1.99	0.06	0.65
ENSG00000166136.15	NDUFB8	-0.02	0.98	0.06	0.65
ENSG00000163171.7	CDC42EP3	0.02	2.55	0.06	0.65
ENSG00000147155.10	EBP	-0.02	3.64	0.06	0.65
ENSG00000166949.15	SMAD3	0.02	5.44	0.06	0.65
ENSG00000228716.6	DHFR	-0.02	3.6	0.06	0.65
ENSG00000140105.17	WARS	-0.02	6.07	0.06	0.65
ENSG00000144744.16	UBA3	-0.01	5.62	0.06	0.65
ENSG00000214331.8	AC009053.1	0.02	5.58	0.06	0.65
ENSG00000106991.13	ENG	0.02	4.66	0.06	0.65
ENSG00000044574.7	HSPA5	-0.02	7.69	0.06	0.65
ENSG00000169607.12	CKAP2L	-0.03	3.83	0.06	0.65
ENSG00000177885.14	GRB2	-0.01	5.18	0.06	0.65
ENSG00000227583.1	RPS3AP37	0.03	-0.08	0.06	0.65
ENSG00000108510.9	MED13	-0.01	7.94	0.06	0.65
ENSG00000176890.15	TYMS	-0.03	4.04	0.06	0.65
ENSG00000148291.9	SURF2	-0.02	2.6	0.06	0.65
ENSG00000100285.9	NEFH	0.06	3.35	0.06	0.65
ENSG00000187824.8	TMEM220	0.03	1.61	0.06	0.65
ENSG00000010803.16	SCMH1	0.01	5.72	0.06	0.65
ENSG00000264364.2	DYNLL2	-0.01	4.41	0.06	0.65
ENSG00000150540.13	HNMT	0.03	3.85	0.06	0.65
ENSG00000101255.10	TRIB3	-0.04	0.54	0.06	0.65
ENSG00000117143.13	UAP1	0.01	5.42	0.06	0.65
ENSG00000034152.18	MAP2K3	-0.02	4.77	0.06	0.65
ENSG00000196923.13	PDLIM7	-0.02	3.74	0.06	0.65
ENSG00000158079.15	PTPDC1	-0.01	4.08	0.06	0.65
ENSG00000156711.16	MAPK13	-0.02	3.94	0.06	0.65
ENSG00000129354.11	AP1M2	-0.03	4.44	0.06	0.65
ENSG00000184357.4	HIST1H1B	-0.03	4.23	0.06	0.65
ENSG00000164023.14	SGMS2	-0.02	4.54	0.06	0.65
ENSG00000138778.11	CENPE	-0.03	6.47	0.06	0.65
ENSG00000101447.14	FAM83D	-0.04	4.1	0.06	0.65
ENSG00000131979.18	GCH1	-0.02	3.05	0.06	0.65
ENSG00000166510.13	CCDC68	0.04	1.5	0.06	0.65
ENSG00000132254.12	ARFIP2	-0.01	3.51	0.06	0.65
ENSG00000135338.13	LCA5	0.02	5.09	0.06	0.65
ENSG00000213866.3	YBX1P10	0.02	2.04	0.06	0.65
ENSG00000165757.8	JCAD	0.03	5.03	0.06	0.65
ENSG00000139921.12	TMX1	-0.01	4.73	0.06	0.65
ENSG00000100722.19	ZC3H14	0.01	7.91	0.06	0.65
ENSG00000047932.13	GOPC	0.01	3.9	0.06	0.65
ENSG00000179715.12	PCED1B	0.04	0.95	0.06	0.65
ENSG00000085117.11	CD82	-0.02	4.58	0.06	0.65
ENSG00000162745.10	OLFML2B	-0.03	1.82	0.06	0.65
ENSG00000009694.13	TENM1	-0.06	1.71	0.06	0.65
ENSG00000125458.6	NT5C	-0.01	2.68	0.06	0.65
ENSG00000137691.12	CFAP300	0.04	1.66	0.06	0.65
ENSG00000091483.6	FH	-0.01	5.92	0.06	0.65
ENSG00000026025.15	VIM	0.03	10.06	0.06	0.65
ENSG00000125835.18	SNRPB	-0.01	3.6	0.06	0.65
ENSG00000196159.11	FAT4	0.03	5.54	0.06	0.65
ENSG00000232888.4	RPS11P5	0.03	-0.32	0.06	0.65
ENSG00000144712.12	CAND2	0.03	2.14	0.06	0.65
ENSG00000204172.7	AGAP9	0.03	0.64	0.06	0.65
ENSG00000077157.21	PPP1R12B	0.01	5.7	0.06	0.65
ENSG00000132906.17	CASP9	0.02	3.71	0.06	0.65
ENSG00000075420.12	FNDC3B	-0.01	8.66	0.06	0.65
ENSG00000100485.11	SOS2	-0.01	7.23	0.06	0.65
ENSG00000169715.14	MT1E	-0.05	4.01	0.07	0.65
ENSG00000120820.12	GLT8D2	0.04	1.61	0.07	0.65
ENSG00000130764.9	LRRC47	-0.01	4.46	0.07	0.65
ENSG00000076382.16	SPAG5	-0.02	5.25	0.07	0.65
ENSG00000153790.11	C7orf31	0.02	3.01	0.07	0.65
ENSG00000184226.14	PCDH9	-0.06	0.27	0.07	0.65
ENSG00000242485.5	MRPL20	-0.01	4.34	0.07	0.65
ENSG00000164483.16	SAMD3	0.04	-0.27	0.07	0.65
ENSG00000100902.10	PSMA6	-0.02	1.38	0.07	0.65
ENSG00000270096.1	AC078795.2	-0.03	0.04	0.07	0.65
ENSG00000121486.11	TRMT1L	0.01	5.63	0.07	0.66
ENSG00000212789.4	ST13P5	0.03	-0.09	0.07	0.66
ENSG00000180425.11	C11orf71	-0.02	0.27	0.07	0.66
ENSG00000165215.6	CLDN3	-0.03	2.68	0.07	0.66
ENSG00000109667.11	SLC2A9	-0.03	2.51	0.07	0.66
ENSG00000124523.15	SIRT5	-0.02	4.62	0.07	0.66
ENSG00000259726.1	CSPG4P11	0.04	1.39	0.07	0.66
ENSG00000136518.16	ACTL6A	-0.02	6.13	0.07	0.66
ENSG00000148842.17	CNNM2	0.01	4.78	0.07	0.66
ENSG00000171469.10	ZNF561	0.02	6.26	0.07	0.66
ENSG00000196378.11	ZNF34	-0.02	3.95	0.07	0.66
ENSG00000162063.12	CCNF	-0.02	3.15	0.07	0.66
ENSG00000078369.17	GNB1	-0.01	6.81	0.07	0.66
ENSG00000207442.1	SNORD116-6	0.05	4.66	0.07	0.66
ENSG00000166860.2	ZBTB39	0.02	3.41	0.07	0.66
ENSG00000123131.12	PRDX4	-0.01	4.93	0.07	0.66
ENSG00000005469.11	CROT	0.02	4.06	0.07	0.66
ENSG00000197444.9	OGDHL	-0.03	3.76	0.07	0.66
ENSG00000144791.9	LIMD1	-0.01	4.12	0.07	0.66
ENSG00000071246.10	VASH1	0.02	2.93	0.07	0.66
ENSG00000131446.16	MGAT1	-0.01	4.24	0.07	0.66
ENSG00000072110.13	ACTN1	-0.01	7.21	0.07	0.66
ENSG00000105705.15	SUGP1	-0.01	4.57	0.07	0.66
ENSG00000136379.11	ABHD17C	-0.02	2.55	0.07	0.66
ENSG00000160058.18	BSDC1	0.01	4.46	0.07	0.66
ENSG00000279192.1	PWAR5	0.03	0.32	0.07	0.66
ENSG00000145990.10	GFOD1	-0.03	2.73	0.07	0.66
ENSG00000163251.3	FZD5	-0.03	2.26	0.07	0.66
ENSG00000174456.13	C12orf76	0.02	1	0.07	0.66
ENSG00000171045.14	TSNARE1	-0.02	3.41	0.07	0.66
ENSG00000196218.12	RYR1	0.03	4.94	0.07	0.66
ENSG00000173486.12	FKBP2	-0.01	3.42	0.07	0.66
ENSG00000131652.13	THOC6	-0.02	3.35	0.07	0.66
ENSG00000162298.18	SYVN1	-0.01	4.72	0.07	0.66
ENSG00000185031.6	SLC2A3P2	0.03	2.61	0.07	0.66
ENSG00000183421.11	RIPK4	-0.03	3.16	0.07	0.66
ENSG00000138028.15	CGREF1	0.04	2.21	0.07	0.66
ENSG00000198816.6	ZNF358	0.02	3.77	0.07	0.66
ENSG00000146094.14	DOK3	-0.03	0.22	0.07	0.66
ENSG00000140451.12	PIF1	-0.03	2.51	0.07	0.66
ENSG00000137393.9	RNF144B	-0.03	4.63	0.07	0.66
ENSG00000137409.19	MTCH1	-0.01	6.91	0.07	0.66
ENSG00000224324.1	THAP5P1	0.04	-0.19	0.07	0.66
ENSG00000112367.10	FIG4	0.01	6.63	0.07	0.66
ENSG00000151414.14	NEK7	0.01	5.83	0.07	0.66
ENSG00000189431.7	RASSF10	-0.05	0.96	0.07	0.66
ENSG00000163528.12	CHCHD4	-0.02	2.11	0.07	0.66
ENSG00000136643.11	RPS6KC1	0.01	6.24	0.07	0.66
ENSG00000185813.10	PCYT2	-0.02	3.22	0.07	0.66
ENSG00000124615.19	MOCS1	-0.02	5.85	0.07	0.66
ENSG00000136682.14	CBWD2	0.01	7.3	0.07	0.66
ENSG00000197565.15	COL4A6	0.05	1.02	0.07	0.66
ENSG00000105953.14	OGDH	-0.01	6.74	0.07	0.66
ENSG00000179583.19	CIITA	-0.03	7.08	0.07	0.66
ENSG00000162148.10	PPP1R32	0.03	0.73	0.07	0.66
ENSG00000100129.17	EIF3L	0.02	6.87	0.07	0.66
ENSG00000184916.8	JAG2	-0.03	4.24	0.07	0.66
ENSG00000134874.17	DZIP1	0.03	5.21	0.07	0.66
ENSG00000048342.15	CC2D2A	0.02	4.86	0.07	0.66
ENSG00000157538.13	VPS26C	-0.01	4.05	0.07	0.66
ENSG00000001036.13	FUCA2	0.01	4.85	0.07	0.66
ENSG00000062038.13	CDH3	0.03	5.88	0.07	0.66
ENSG00000164037.16	SLC9B1	0.04	0.17	0.07	0.66
ENSG00000154305.16	MIA3	0.01	7.41	0.07	0.66
ENSG00000125375.14	ATP5S	-0.01	4.57	0.07	0.66
ENSG00000167487.11	KLHL26	-0.03	0.78	0.07	0.66
ENSG00000230732.4	AC016949.1	-0.02	-0.37	0.07	0.66
ENSG00000124608.4	AARS2	-0.01	5.06	0.07	0.66
ENSG00000165091.16	TMC1	-0.05	1.2	0.07	0.66
ENSG00000185825.16	BCAP31	-0.02	5.27	0.07	0.66
ENSG00000107672.14	NSMCE4A	0.02	4.21	0.07	0.66
ENSG00000175756.13	AURKAIP1	-0.02	3.17	0.07	0.66
ENSG00000185513.16	L3MBTL1	0.02	4.46	0.07	0.66
ENSG00000162733.17	DDR2	0.03	5.45	0.07	0.66
ENSG00000185130.5	HIST1H2BL	-0.03	4.55	0.07	0.66
ENSG00000249471.7	ZNF324B	-0.02	2.02	0.07	0.66
ENSG00000073584.19	SMARCE1	0.02	1.51	0.07	0.66
ENSG00000123607.14	TTC21B	0.01	7.16	0.07	0.66
ENSG00000090060.17	PAPOLA	0.01	8.63	0.07	0.66
ENSG00000143643.12	TTC13	-0.01	5.3	0.07	0.66
ENSG00000168246.5	UBTD2	-0.01	4.12	0.07	0.66
ENSG00000252326.1	SNORD116-25	0.05	0.88	0.07	0.66
ENSG00000115468.11	EFHD1	0.04	0.77	0.07	0.66
ENSG00000075539.14	FRYL	-0.01	7.85	0.07	0.66
ENSG00000205903.6	ZNF316	0.02	1.77	0.07	0.66
ENSG00000143851.15	PTPN7	-0.04	0.1	0.07	0.66
ENSG00000148411.7	NACC2	-0.02	1.3	0.07	0.66
ENSG00000133111.3	RFXAP	0.02	2.98	0.07	0.66
ENSG00000207279.1	SNORD116-24	0.04	6.69	0.07	0.66
ENSG00000168556.6	ING2	0.02	4.17	0.07	0.66
ENSG00000278540.4	ACACA	0.01	7.75	0.07	0.66
ENSG00000169169.14	CPT1C	0.04	0.95	0.07	0.66
ENSG00000145386.9	CCNA2	-0.02	4.38	0.07	0.66
ENSG00000124496.12	TRERF1	0.02	3.7	0.07	0.66
ENSG00000096060.14	FKBP5	-0.03	5.22	0.07	0.66
ENSG00000105281.12	SLC1A5	-0.02	4.02	0.07	0.66
ENSG00000250539.1	KRT8P33	0.02	2.68	0.07	0.66
ENSG00000147804.9	SLC39A4	-0.03	2.99	0.07	0.66
ENSG00000207093.1	SNORD116-8	0.04	5.92	0.07	0.66
ENSG00000162753.12	SLC9C2	0.05	2.18	0.07	0.66
ENSG00000075568.16	TMEM131	0.01	7.18	0.07	0.66
ENSG00000128266.8	GNAZ	0.04	1.27	0.07	0.66
ENSG00000154127.9	UBASH3B	-0.03	2.63	0.07	0.66
ENSG00000076067.12	RBMS2	0.01	5.64	0.07	0.66
ENSG00000215915.9	ATAD3C	-0.04	3.04	0.07	0.66
ENSG00000111834.12	RSPH4A	0.05	1.88	0.07	0.66
ENSG00000122376.11	SHLD2	0.01	7.24	0.07	0.66
ENSG00000232040.3	ZBED9	-0.03	3.69	0.07	0.66
ENSG00000275234.1	AC010503.4	-0.04	0.57	0.07	0.66
ENSG00000187193.8	MT1X	-0.04	1.7	0.07	0.66
ENSG00000151687.14	ANKAR	0.02	5.12	0.07	0.66
ENSG00000062716.12	VMP1	-0.02	7.16	0.07	0.66
ENSG00000181544.14	FANCB	-0.02	3.88	0.07	0.66
ENSG00000115275.12	MOGS	0.01	5.19	0.07	0.66
ENSG00000075618.17	FSCN1	0.03	3.55	0.07	0.66
ENSG00000175203.15	DCTN2	0.01	6.02	0.07	0.66
ENSG00000169019.10	COMMD8	-0.02	2.62	0.07	0.66
ENSG00000255150.2	EID3	0.02	2.79	0.07	0.66
ENSG00000177425.10	PAWR	0.01	5.97	0.07	0.66
ENSG00000170175.10	CHRNB1	-0.03	1.76	0.07	0.66
ENSG00000156639.11	ZFAND3	-0.01	5.55	0.07	0.66
ENSG00000169223.14	LMAN2	-0.02	5.56	0.07	0.66
ENSG00000182054.9	IDH2	-0.02	6.69	0.07	0.66
ENSG00000110080.18	ST3GAL4	0.03	3.7	0.07	0.67
ENSG00000198799.11	LRIG2	0.01	5.87	0.07	0.67
ENSG00000173068.17	BNC2	0.04	6.12	0.07	0.67
ENSG00000115694.14	STK25	0.01	4.82	0.07	0.67
ENSG00000173327.7	MAP3K11	-0.01	3.66	0.07	0.67
ENSG00000102904.14	TSNAXIP1	0.04	0.82	0.07	0.67
ENSG00000115295.19	CLIP4	0.02	6.01	0.07	0.67
ENSG00000121879.4	PIK3CA	-0.01	6.97	0.07	0.67
ENSG00000185697.16	MYBL1	-0.02	3.62	0.07	0.67
ENSG00000185085.2	INTS5	-0.01	3.19	0.07	0.67
ENSG00000159433.11	STARD9	0.02	5.42	0.07	0.67
ENSG00000114861.20	FOXP1	0.02	4.17	0.07	0.67
ENSG00000197451.11	HNRNPAB	-0.01	6.19	0.07	0.67
ENSG00000270123.4	VTRNA2-1	-0.04	2.07	0.07	0.67
ENSG00000168395.15	ING5	0.01	4.04	0.07	0.67
ENSG00000127054.20	INTS11	-0.01	4.94	0.07	0.67
ENSG00000185010.14	F8	0.02	4.13	0.07	0.67
ENSG00000109794.13	FAM149A	0.04	2.27	0.07	0.67
ENSG00000166913.12	YWHAB	-0.01	6	0.07	0.67
ENSG00000198648.10	STK39	0.02	5.1	0.07	0.67
ENSG00000205758.11	CRYZL1	0.01	4.67	0.07	0.67
ENSG00000135821.18	GLUL	-0.01	8.15	0.07	0.67
ENSG00000214944.9	ARHGEF28	0.02	6.1	0.07	0.67
ENSG00000166145.14	SPINT1	-0.02	5.46	0.07	0.67
ENSG00000127920.5	GNG11	0.04	0.07	0.07	0.67
ENSG00000151553.14	FAM160B1	0.01	5.74	0.07	0.67
ENSG00000123815.11	COQ8B	0.02	3.8	0.07	0.67
ENSG00000251791.1	SCARNA6	0.02	5.43	0.07	0.67
ENSG00000175785.12	PRIMA1	-0.04	0.62	0.07	0.67
ENSG00000214160.9	ALG3	-0.02	3.84	0.07	0.67
ENSG00000089053.12	ANAPC5	0.01	6.64	0.07	0.67
ENSG00000149923.13	PPP4C	-0.01	4.43	0.07	0.67
ENSG00000198498.9	TMA16	0.01	3.96	0.07	0.67
ENSG00000272455.1	AL391244.3	-0.02	-0.08	0.07	0.67
ENSG00000171219.8	CDC42BPG	-0.02	4.35	0.07	0.67
ENSG00000138686.9	BBS7	0.01	4.67	0.07	0.67
ENSG00000136521.12	NDUFB5	-0.02	6.4	0.07	0.67
ENSG00000143373.17	ZNF687	-0.01	4.78	0.07	0.67
ENSG00000109618.11	SEPSECS	-0.01	4.12	0.07	0.67
ENSG00000115839.17	RAB3GAP1	0.01	7.34	0.07	0.67
ENSG00000151322.18	NPAS3	-0.04	5.43	0.07	0.67
ENSG00000115526.10	CHST10	0.02	2.74	0.07	0.67
ENSG00000167770.11	OTUB1	-0.01	4.3	0.07	0.67
ENSG00000121236.20	TRIM6	0.04	0.71	0.07	0.67
ENSG00000163867.16	ZMYM6	0.01	3.73	0.07	0.67
ENSG00000109787.12	KLF3	0.01	5.16	0.07	0.67
ENSG00000172264.17	MACROD2	0.02	4.45	0.07	0.67
ENSG00000115020.16	PIKFYVE	0.01	7.8	0.07	0.67
ENSG00000170270.4	GON7	0.02	0.98	0.07	0.67
ENSG00000125629.14	INSIG2	0.02	3.74	0.07	0.67
ENSG00000198331.10	HYLS1	-0.02	3.58	0.07	0.67
ENSG00000107518.17	ATRNL1	0.07	3.21	0.07	0.67
ENSG00000119772.16	DNMT3A	0.01	5.7	0.07	0.67
ENSG00000138468.15	SENP7	0.01	6.4	0.07	0.67
ENSG00000155846.16	PPARGC1B	-0.03	4.1	0.07	0.67
ENSG00000182489.8	XKRX	0.04	-0.05	0.07	0.67
ENSG00000072518.20	MARK2	-0.01	6.23	0.08	0.67
ENSG00000071894.16	CPSF1	-0.02	6.18	0.08	0.67
ENSG00000173402.11	DAG1	-0.01	7.35	0.08	0.67
ENSG00000140463.13	BBS4	0.01	6.24	0.08	0.67
ENSG00000283399.1	AC004381.2	0.04	2.16	0.08	0.67
ENSG00000188026.12	RILPL1	0.02	3.57	0.08	0.67
ENSG00000205281.6	GOLGA6L10	0.05	1.24	0.08	0.67
ENSG00000107819.13	SFXN3	0.02	2.97	0.08	0.67
ENSG00000274602.4	PI4KAP1	0.03	3.33	0.08	0.67
ENSG00000068697.6	LAPTM4A	0.01	7.78	0.08	0.67
ENSG00000141552.17	ANAPC11	-0.02	2.19	0.08	0.67
ENSG00000138829.11	FBN2	-0.05	4.77	0.08	0.67
ENSG00000148773.13	MKI67	-0.03	9.44	0.08	0.67
ENSG00000147459.17	DOCK5	0.02	6.37	0.08	0.67
ENSG00000226887.7	ERVMER34-1	0.04	1.13	0.08	0.67
ENSG00000137507.11	LRRC32	-0.03	2.32	0.08	0.67
ENSG00000121903.14	ZSCAN20	0.01	3.21	0.08	0.67
ENSG00000008517.16	IL32	-0.03	2.39	0.08	0.67
ENSG00000197782.14	ZNF780A	0.02	5.66	0.08	0.67
ENSG00000119421.6	NDUFA8	-0.02	4.25	0.08	0.67
ENSG00000180353.10	HCLS1	-0.03	4.36	0.08	0.67
ENSG00000102531.16	FNDC3A	0.01	7.83	0.08	0.67
ENSG00000019991.16	HGF	0.04	1.69	0.08	0.67
ENSG00000165949.12	IFI27	-0.04	6.15	0.08	0.67
ENSG00000107611.15	CUBN	0.04	4.9	0.08	0.67
ENSG00000112742.9	TTK	-0.03	5.44	0.08	0.67
ENSG00000099875.14	MKNK2	-0.02	5.47	0.08	0.67
ENSG00000129946.10	SHC2	0.04	0	0.08	0.67
ENSG00000184924.5	PTRHD1	0.03	1.19	0.08	0.67
ENSG00000171612.6	SLC25A33	-0.02	3.24	0.08	0.67
ENSG00000101888.11	NXT2	-0.03	2.21	0.08	0.67
ENSG00000186854.10	TRABD2A	0.05	0.46	0.08	0.67
ENSG00000169925.16	BRD3	-0.01	5.16	0.08	0.67
ENSG00000163576.17	EFHB	0.04	1.45	0.08	0.67
ENSG00000241769.7	LINC00893	0.02	1.31	0.08	0.67
ENSG00000090530.9	P3H2	0.03	3.8	0.08	0.67
ENSG00000234545.7	FAM133B	0.01	5.63	0.08	0.67
ENSG00000161681.15	SHANK1	0.05	2.7	0.08	0.67
ENSG00000232653.8	GOLGA8N	0.05	0.86	0.08	0.67
ENSG00000227036.7	LINC00511	-0.03	1.31	0.08	0.67
ENSG00000157881.13	PANK4	-0.01	3.7	0.08	0.67
ENSG00000042317.16	SPATA7	0.02	5.07	0.08	0.67
ENSG00000274641.1	HIST1H2BO	-0.03	4.35	0.08	0.67
ENSG00000091536.17	MYO15A	0.03	2.14	0.08	0.67
ENSG00000185864.16	NPIPB4	-0.02	7.35	0.08	0.67
ENSG00000134954.14	ETS1	-0.02	3.85	0.08	0.67
ENSG00000148334.14	PTGES2	-0.02	3.6	0.08	0.67
ENSG00000116521.10	SCAMP3	-0.01	4.28	0.08	0.67
ENSG00000088305.18	DNMT3B	-0.02	4.76	0.08	0.67
ENSG00000183055.5	FAM133CP	0.04	0.43	0.08	0.67
ENSG00000140948.11	ZCCHC14	0.01	4.56	0.08	0.67
ENSG00000188191.14	PRKAR1B	0.02	3.5	0.08	0.67
ENSG00000184992.10	BRI3BP	-0.02	2.16	0.08	0.67
ENSG00000156858.11	PRR14	-0.01	3.74	0.08	0.67
ENSG00000096080.11	MRPS18A	-0.02	2.88	0.08	0.67
ENSG00000246922.8	UBAP1L	0.02	1.08	0.08	0.67
ENSG00000131203.12	IDO1	-0.06	3.13	0.08	0.67
ENSG00000234465.10	PINLYP	0.04	0.23	0.08	0.67
ENSG00000085832.16	EPS15	0.01	7.29	0.08	0.67
ENSG00000123572.16	NRK	0.06	3.05	0.08	0.67
ENSG00000225338.1	RPL23AP18	0.04	0.87	0.08	0.67
ENSG00000204264.9	PSMB8	-0.02	5.11	0.08	0.67
ENSG00000204516.9	MICB	-0.04	1.75	0.08	0.67
ENSG00000149503.12	INCENP	-0.01	5.49	0.08	0.67
ENSG00000124006.14	OBSL1	0.02	6.31	0.08	0.67
ENSG00000054148.17	PHPT1	-0.01	3.16	0.08	0.67
ENSG00000196305.17	IARS	-0.01	8.11	0.08	0.67
ENSG00000204947.8	ZNF425	0.02	1.63	0.08	0.67
ENSG00000068024.16	HDAC4	0.02	5.09	0.08	0.67
ENSG00000153827.13	TRIP12	0.01	8.91	0.08	0.67
ENSG00000181666.17	HKR1	0.01	6.53	0.08	0.67
ENSG00000103742.11	IGDCC4	0.04	0.99	0.08	0.67
ENSG00000173221.13	GLRX	-0.03	2.03	0.08	0.67
ENSG00000196363.9	WDR5	-0.01	5.26	0.08	0.67
ENSG00000131558.14	EXOC4	0.01	7.58	0.08	0.67
ENSG00000251136.8	AF117829.1	-0.02	1.47	0.08	0.67
ENSG00000109805.9	NCAPG	-0.03	5.33	0.08	0.67
ENSG00000025796.13	SEC63	0.01	8.51	0.08	0.68
ENSG00000180354.15	MTURN	0.02	3.26	0.08	0.68
ENSG00000181218.5	HIST3H2A	-0.04	2.33	0.08	0.68
ENSG00000214837.8	LINC01347	0.02	3.44	0.08	0.68
ENSG00000129158.10	SERGEF	0.01	3.26	0.08	0.68
ENSG00000146833.15	TRIM4	0.02	4.08	0.08	0.68
ENSG00000118496.4	FBXO30	0.01	4.73	0.08	0.68
ENSG00000228589.3	SPCS2P4	-0.02	0.03	0.08	0.68
ENSG00000167641.10	PPP1R14A	0.04	1.06	0.08	0.68
ENSG00000164961.15	WASHC5	-0.01	7.75	0.08	0.68
ENSG00000107186.16	MPDZ	0.02	6.45	0.08	0.68
ENSG00000135636.13	DYSF	-0.02	4.55	0.08	0.68
ENSG00000035499.12	DEPDC1B	-0.03	2.93	0.08	0.68
ENSG00000139055.6	ERP27	0.05	3	0.08	0.68
ENSG00000178927.17	CYBC1	-0.01	3.51	0.08	0.68
ENSG00000229816.1	DDX50P1	0.02	3.06	0.08	0.68
ENSG00000280828.1	AC090114.3	0.01	3.16	0.08	0.68
ENSG00000056736.9	IL17RB	0.04	1.31	0.08	0.68
ENSG00000111885.6	MAN1A1	-0.03	4.48	0.08	0.68
ENSG00000196177.12	ACADSB	0.01	4.83	0.08	0.68
ENSG00000093010.13	COMT	0.01	3.24	0.08	0.68
ENSG00000214960.9	ISPD	0.02	2.78	0.08	0.68
ENSG00000151065.13	DCP1B	0.01	4.47	0.08	0.68
ENSG00000150687.11	PRSS23	-0.02	5.17	0.08	0.68
ENSG00000140459.17	CYP11A1	0.06	0.6	0.08	0.68
ENSG00000127838.13	PNKD	-0.02	4.94	0.08	0.68
ENSG00000181274.6	FRAT2	-0.02	0.17	0.08	0.68
ENSG00000122641.10	INHBA	-0.04	1.56	0.08	0.68
ENSG00000091879.13	ANGPT2	-0.03	1.93	0.08	0.68
ENSG00000112308.12	C6orf62	-0.01	7.02	0.08	0.68
ENSG00000104885.17	DOT1L	-0.01	4.93	0.08	0.68
ENSG00000144451.18	SPAG16	0.02	4.17	0.08	0.68
ENSG00000112561.17	TFEB	-0.02	1.63	0.08	0.68
ENSG00000212534.1	SNORD70	0.02	0.46	0.08	0.68
ENSG00000173889.15	PHC3	-0.01	7.75	0.08	0.68
ENSG00000178623.11	GPR35	0.03	0.94	0.08	0.68
ENSG00000142945.12	KIF2C	-0.03	4.71	0.08	0.68
ENSG00000023171.17	GRAMD1B	0.03	3.61	0.08	0.68
ENSG00000147124.12	ZNF41	-0.01	5.61	0.08	0.68
ENSG00000132541.10	RIDA	-0.02	2.61	0.08	0.68
ENSG00000228328.2	AL158201.1	0.03	-0.44	0.08	0.68
ENSG00000135968.20	GCC2	0.01	8.21	0.08	0.68
ENSG00000105971.14	CAV2	0.03	1.99	0.08	0.68
ENSG00000105298.13	CACTIN	0.01	3.11	0.08	0.68
ENSG00000163703.17	CRELD1	0.01	4.45	0.08	0.68
ENSG00000136231.13	IGF2BP3	0.07	3.14	0.08	0.68
ENSG00000134258.12	VTCN1	-0.05	3.44	0.08	0.68
ENSG00000213412.3	HNRNPA1P33	0.05	1.7	0.08	0.68
ENSG00000188747.8	NOXA1	-0.02	2.25	0.08	0.68
ENSG00000132781.17	MUTYH	0.01	4.32	0.08	0.68
ENSG00000197045.12	GMFB	-0.01	4.31	0.08	0.68
ENSG00000198408.13	OGA	0.01	8.37	0.08	0.68
ENSG00000102445.18	RUBCNL	0.03	2.24	0.08	0.68
ENSG00000003096.14	KLHL13	0.05	1.35	0.08	0.68
ENSG00000011201.11	ANOS1	-0.03	3.06	0.08	0.68
ENSG00000154518.9	ATP5MC3	-0.02	4.74	0.08	0.68
ENSG00000125144.13	MT1G	-0.06	2.21	0.08	0.68
ENSG00000174652.18	ZNF266	0.02	6.02	0.08	0.68
ENSG00000171700.13	RGS19	-0.03	-0.01	0.08	0.68
ENSG00000124383.8	MPHOSPH10	0.01	6.5	0.08	0.68
ENSG00000106153.12	CHCHD2	-0.01	5.84	0.08	0.68
ENSG00000130821.15	SLC6A8	-0.03	5.16	0.08	0.68
ENSG00000121851.12	POLR3GL	0.02	3.52	0.08	0.68
ENSG00000164647.8	STEAP1	0.03	3.06	0.08	0.68
ENSG00000014914.20	MTMR11	0.02	3.42	0.08	0.68
ENSG00000242352.2	FAM91A3P	0.03	-0.05	0.08	0.68
ENSG00000075702.17	WDR62	-0.02	4.64	0.08	0.68
ENSG00000104427.11	ZC2HC1A	0.02	4.29	0.08	0.68
ENSG00000169504.14	CLIC4	-0.02	5.63	0.08	0.68
ENSG00000196782.12	MAML3	0.02	5.04	0.08	0.68
ENSG00000136378.14	ADAMTS7	0.03	1.53	0.08	0.68
ENSG00000165923.15	AGBL2	0.03	2.93	0.08	0.68
ENSG00000145545.11	SRD5A1	-0.02	3.19	0.08	0.68
ENSG00000227034.1	AL445433.1	0.03	-0.26	0.08	0.68
ENSG00000163541.11	SUCLG1	-0.01	5.74	0.08	0.68
ENSG00000162927.13	PUS10	0.01	3.49	0.08	0.68
ENSG00000004776.12	HSPB6	0.04	2.16	0.08	0.68
ENSG00000234127.8	TRIM26	-0.01	4.7	0.08	0.68
ENSG00000197885.10	NKIRAS1	0.02	2.54	0.08	0.68
ENSG00000214900.9	LINC01588	-0.02	0.86	0.08	0.68
ENSG00000158715.5	SLC45A3	0.04	-0.26	0.08	0.68
ENSG00000170382.11	LRRN2	-0.03	2.89	0.08	0.68
ENSG00000144580.13	CNOT9	0.01	5.52	0.08	0.68
ENSG00000276368.1	HIST1H2AJ	-0.04	3.76	0.08	0.68
ENSG00000144909.7	OSBPL11	-0.01	5.32	0.08	0.68
ENSG00000215784.5	FAM72D	-0.04	2.08	0.08	0.68
ENSG00000170629.14	DPY19L2P2	0.04	2.34	0.08	0.68
ENSG00000105894.11	PTN	-0.05	2.15	0.08	0.68
ENSG00000186364.11	NUDT17	0.03	0.12	0.08	0.68
ENSG00000078674.17	PCM1	0.01	8.74	0.08	0.68
ENSG00000197903.7	HIST1H2BK	-0.02	6.54	0.08	0.68
ENSG00000197912.15	SPG7	0.01	6.41	0.08	0.68
ENSG00000110756.17	HPS5	0.01	5.59	0.08	0.68
ENSG00000265817.2	FSBP	0.02	1.86	0.08	0.68
ENSG00000169180.11	XPO6	-0.01	6.59	0.08	0.68
ENSG00000198826.10	ARHGAP11A	-0.02	5.78	0.08	0.68
ENSG00000255248.8	MIR100HG	0.03	1.61	0.08	0.68
ENSG00000173917.10	HOXB2	-0.04	2.25	0.08	0.68
ENSG00000211445.11	GPX3	-0.04	4.06	0.08	0.68
ENSG00000223361.5	FTH1P10	-0.02	1.92	0.08	0.68
ENSG00000151287.16	TEX30	-0.02	1.69	0.08	0.68
ENSG00000177383.4	MAGEF1	-0.02	4.12	0.08	0.68
ENSG00000169291.9	SHE	0.03	0.26	0.08	0.68
ENSG00000188488.13	SERPINA5	0.07	1	0.08	0.68
ENSG00000080986.12	NDC80	-0.03	4.58	0.09	0.68
ENSG00000142937.11	RPS8	0.01	8.47	0.09	0.68
ENSG00000065243.19	PKN2	0.01	7.49	0.09	0.68
ENSG00000123268.8	ATF1	0.01	4.82	0.09	0.68
ENSG00000161638.10	ITGA5	-0.03	4.23	0.09	0.68
ENSG00000010256.10	UQCRC1	-0.01	5.25	0.09	0.68
ENSG00000163026.11	WDCP	0.01	2.89	0.09	0.68
ENSG00000134245.17	WNT2B	0.04	1.62	0.09	0.68
ENSG00000154920.14	EME1	-0.03	2.1	0.09	0.68
ENSG00000146247.13	PHIP	-0.01	8.68	0.09	0.68
ENSG00000123384.13	LRP1	0.02	8.78	0.09	0.68
ENSG00000134057.14	CCNB1	-0.03	5.25	0.09	0.68
ENSG00000147576.16	ADHFE1	0.03	-0.1	0.09	0.68
ENSG00000134313.15	KIDINS220	0.01	7.93	0.09	0.68
ENSG00000197930.12	ERO1A	-0.02	6.03	0.09	0.68
ENSG00000163808.16	KIF15	-0.02	5	0.09	0.68
ENSG00000178922.16	HYI	0.02	3.54	0.09	0.68
ENSG00000068097.14	HEATR6	-0.01	4.59	0.09	0.68
ENSG00000225067.4	RPL23AP2	0.03	1.35	0.09	0.68
ENSG00000164603.11	BMT2	0.01	2.94	0.09	0.68
ENSG00000140450.8	ARRDC4	0.03	2.71	0.09	0.68
ENSG00000157502.13	MUM1L1	0.06	1.28	0.09	0.68
ENSG00000080371.5	RAB21	0.01	5.67	0.09	0.68
ENSG00000145391.13	SETD7	0.02	4.1	0.09	0.68
ENSG00000146070.16	PLA2G7	0.03	3.31	0.09	0.68
ENSG00000065615.13	CYB5R4	-0.01	4.18	0.09	0.68
ENSG00000198586.13	TLK1	0.01	7.97	0.09	0.68
ENSG00000099203.6	TMED1	-0.02	1.6	0.09	0.68
ENSG00000112651.11	MRPL2	-0.01	3.4	0.09	0.68
ENSG00000171320.14	ESCO2	-0.03	3.21	0.09	0.68
ENSG00000146416.18	AIG1	0.01	4.11	0.09	0.68
ENSG00000204267.13	TAP2	-0.03	1.43	0.09	0.68
ENSG00000233954.6	UQCRHL	-0.03	3.54	0.09	0.68
ENSG00000138604.9	GLCE	0.02	4.36	0.09	0.68
ENSG00000205542.10	TMSB4X	-0.01	9.58	0.09	0.68
ENSG00000076554.15	TPD52	-0.02	2.97	0.09	0.68
ENSG00000107223.12	EDF1	-0.01	5.98	0.09	0.68
ENSG00000006125.17	AP2B1	0.01	7.17	0.09	0.68
ENSG00000134627.11	PIWIL4	0.02	2.64	0.09	0.68
ENSG00000184206.11	GOLGA6L4	0.03	3.63	0.09	0.68
ENSG00000171867.16	PRNP	0.02	5.79	0.09	0.68
ENSG00000197279.3	ZNF165	-0.02	3.56	0.09	0.68
ENSG00000221944.7	TIGD1	0.02	2.83	0.09	0.68
ENSG00000074800.15	ENO1	-0.02	9.19	0.09	0.68
ENSG00000186862.18	PDZD7	0.04	0.39	0.09	0.68
ENSG00000111962.7	UST	0.03	2.22	0.09	0.68
ENSG00000138399.17	FASTKD1	-0.01	5.26	0.09	0.68
ENSG00000003436.15	TFPI	0.04	1.79	0.09	0.68
ENSG00000165644.10	COMTD1	-0.03	0.45	0.09	0.68
ENSG00000249669.9	CARMN	0.04	1.84	0.09	0.68
ENSG00000259768.5	AC004943.2	0.02	1.65	0.09	0.68
ENSG00000173875.13	ZNF791	0.01	6.25	0.09	0.68
ENSG00000158427.14	TMSB15B	0.05	0.61	0.09	0.68
ENSG00000099999.14	RNF215	-0.02	2.36	0.09	0.68
ENSG00000107614.21	TRDMT1	0.02	3.02	0.09	0.68
ENSG00000169604.19	ANTXR1	0.03	7.19	0.09	0.68
ENSG00000122970.15	IFT81	0.01	5.66	0.09	0.68
ENSG00000188130.13	MAPK12	-0.03	0.65	0.09	0.68
ENSG00000104356.10	POP1	-0.01	4.98	0.09	0.68
ENSG00000099956.19	SMARCB1	0.01	6.23	0.09	0.68
ENSG00000226564.1	FTH1P20	-0.02	2.37	0.09	0.69
ENSG00000183914.14	DNAH2	0.04	3.5	0.09	0.69
ENSG00000125484.11	GTF3C4	-0.01	5.58	0.09	0.69
ENSG00000178440.5	LINC00843	0.02	0.98	0.09	0.69
ENSG00000171161.12	ZNF672	-0.01	4.83	0.09	0.69
ENSG00000174136.11	RGMB	0.02	2.97	0.09	0.69
ENSG00000163016.9	ALMS1P1	0.03	1.11	0.09	0.69
ENSG00000278588.1	HIST1H2BI	-0.03	4.59	0.09	0.69
ENSG00000187951.11	AC091057.1	-0.03	-0.42	0.09	0.69
ENSG00000112562.18	SMOC2	0.04	3.7	0.09	0.69
ENSG00000163840.9	DTX3L	-0.02	6.85	0.09	0.69
ENSG00000185798.7	WDR53	-0.01	3.66	0.09	0.69
ENSG00000136051.14	WASHC4	0.01	7.98	0.09	0.69
ENSG00000136827.11	TOR1A	-0.01	5.06	0.09	0.69
ENSG00000074935.13	TUBE1	0.01	3.65	0.09	0.69
ENSG00000145912.8	NHP2	-0.01	5.11	0.09	0.69
ENSG00000113555.5	PCDH12	-0.03	0.89	0.09	0.69
ENSG00000196821.9	C6orf106	-0.01	5.64	0.09	0.69
ENSG00000230397.1	SPTLC1P1	0.03	0.34	0.09	0.69
ENSG00000148848.14	ADAM12	-0.04	3.36	0.09	0.69
ENSG00000182752.9	PAPPA	-0.05	1.11	0.09	0.69
ENSG00000160325.14	CACFD1	-0.02	1.21	0.09	0.69
ENSG00000232629.8	HLA-DQB2	-0.06	0.58	0.09	0.69
ENSG00000135451.12	TROAP	-0.03	4.04	0.09	0.69
ENSG00000112592.13	TBP	0.02	4.52	0.09	0.69
ENSG00000166411.13	IDH3A	-0.01	4.78	0.09	0.69
ENSG00000100380.13	ST13	0.01	7.88	0.09	0.69
ENSG00000125834.12	STK35	-0.01	4.57	0.09	0.69
ENSG00000108588.13	CCDC47	-0.01	6.11	0.09	0.69
ENSG00000157954.14	WIPI2	0.01	5.44	0.09	0.69
ENSG00000134996.11	OSTF1	-0.02	4.28	0.09	0.69
ENSG00000117013.15	KCNQ4	0.04	0.97	0.09	0.69
ENSG00000153551.13	CMTM7	-0.02	4.07	0.09	0.69
ENSG00000256667.6	KLRA1P	0.03	1.16	0.09	0.69
ENSG00000092470.11	WDR76	-0.02	4.19	0.09	0.69
ENSG00000112578.9	BYSL	-0.02	2.85	0.09	0.69
ENSG00000138398.15	PPIG	0.01	8.12	0.09	0.69
ENSG00000114346.13	ECT2	-0.02	7.17	0.09	0.69
ENSG00000140848.16	CPNE2	-0.02	4.64	0.09	0.69
ENSG00000079102.16	RUNX1T1	0.04	2.1	0.09	0.69
ENSG00000090863.11	GLG1	0.01	7.37	0.09	0.69
ENSG00000084774.13	CAD	0.01	7.03	0.09	0.69
ENSG00000174233.11	ADCY6	0.01	4.98	0.09	0.69
ENSG00000147852.15	VLDLR	0.03	5.86	0.09	0.69
ENSG00000118200.14	CAMSAP2	0.01	7.49	0.09	0.69
ENSG00000197971.14	MBP	-0.02	3.04	0.09	0.69
ENSG00000102879.15	CORO1A	-0.03	3.13	0.09	0.69
ENSG00000156650.13	KAT6B	0.01	8.9	0.09	0.69
ENSG00000188895.11	MSL1	0.01	6.44	0.09	0.69
ENSG00000136868.10	SLC31A1	-0.02	3.68	0.09	0.69
ENSG00000131747.14	TOP2A	-0.03	7.77	0.09	0.69
ENSG00000086200.16	IPO11	-0.01	5.77	0.09	0.69
ENSG00000197653.15	DNAH10	0.05	2.55	0.09	0.69
ENSG00000133863.8	TEX15	0.07	1.12	0.09	0.69
ENSG00000186322.9	RP13-608F4.1	0.04	2.02	0.09	0.69
ENSG00000092929.11	UNC13D	0.03	4.07	0.09	0.69
ENSG00000085999.11	RAD54L	-0.03	5.31	0.09	0.69
ENSG00000203666.12	EFCAB2	0.02	4.23	0.09	0.69
ENSG00000183666.16	GUSBP1	-0.02	5.54	0.09	0.69
ENSG00000085224.22	ATRX	0.01	9.25	0.09	0.69
ENSG00000154134.14	ROBO3	0.03	2.82	0.09	0.69
ENSG00000156232.7	WHAMM	0.01	4.5	0.09	0.69
ENSG00000108592.16	FTSJ3	-0.01	5.66	0.09	0.69
ENSG00000106853.19	PTGR1	-0.01	5.3	0.09	0.69
ENSG00000136875.12	PRPF4	-0.01	5.26	0.09	0.69
ENSG00000185347.17	TEDC1	-0.02	1.86	0.09	0.69
ENSG00000157765.12	SLC34A2	-0.04	7.83	0.09	0.69
ENSG00000137727.12	ARHGAP20	0.03	2.14	0.09	0.69
ENSG00000008256.15	CYTH3	0.02	4.1	0.09	0.69
ENSG00000183137.14	CEP57L1	0.01	4.4	0.09	0.69
ENSG00000235878.4	AP001468.1	0.02	3.1	0.09	0.69
ENSG00000169241.18	SLC50A1	-0.01	4.56	0.09	0.69
ENSG00000060069.16	CTDP1	-0.01	5	0.09	0.69
ENSG00000148399.12	DPH7	-0.02	3.44	0.09	0.69
ENSG00000137266.14	SLC22A23	-0.02	3.03	0.09	0.69
ENSG00000229807.11	XIST	0.03	12.33	0.09	0.69
ENSG00000160606.10	TLCD1	-0.03	1	0.09	0.69
ENSG00000008277.14	ADAM22	0.03	3.19	0.09	0.69
ENSG00000226121.2	AHCTF1P1	-0.02	1.55	0.09	0.69
ENSG00000255624.3	AC073585.1	-0.04	1.1	0.09	0.69
ENSG00000116747.12	TROVE2	0.01	6.39	0.09	0.69
ENSG00000183580.9	FBXL7	0.04	1.68	0.09	0.69
ENSG00000136270.13	TBRG4	-0.01	3.74	0.09	0.69
ENSG00000103018.16	CYB5B	0.01	3.83	0.09	0.69
ENSG00000049130.15	KITLG	0.03	2.4	0.09	0.69
ENSG00000178896.8	EXOSC4	-0.02	2.46	0.09	0.69
ENSG00000174227.15	PIGG	-0.01	6.17	0.09	0.69
ENSG00000152763.16	WDR78	0.02	5.17	0.09	0.69
ENSG00000124201.14	ZNFX1	-0.01	6.76	0.09	0.69
ENSG00000213523.10	SRA1	-0.01	3.29	0.09	0.69
ENSG00000150938.9	CRIM1	0.02	6.23	0.09	0.69
ENSG00000168061.14	SAC3D1	-0.02	2.51	0.09	0.69
ENSG00000168175.14	MAPK1IP1L	-0.01	4.53	0.09	0.69
ENSG00000072274.12	TFRC	-0.02	7.41	0.09	0.69
ENSG00000107263.18	RAPGEF1	-0.01	6.15	0.09	0.69
ENSG00000155906.17	RMND1	0.01	4.83	0.09	0.69
ENSG00000181610.12	MRPS23	-0.01	3.8	0.09	0.69
ENSG00000270647.5	TAF15	0.01	8	0.09	0.69
ENSG00000138002.14	IFT172	0.01	6.75	0.09	0.69
ENSG00000180891.12	CUEDC1	-0.02	4.74	0.09	0.69
ENSG00000179526.16	SHARPIN	-0.01	3.46	0.09	0.69
ENSG00000138735.15	PDE5A	0.03	3.58	0.09	0.69
ENSG00000197580.11	BCO2	0.02	2.7	0.09	0.69
ENSG00000258500.2	AL845552.1	0.04	-0.53	0.09	0.69
ENSG00000188419.13	CHM	0.01	5.75	0.09	0.69
ENSG00000167900.11	TK1	-0.03	1.91	0.09	0.69
ENSG00000149573.8	MPZL2	-0.03	4.06	0.09	0.69
ENSG00000018510.14	AGPS	0.01	7.12	0.09	0.69
ENSG00000260528.4	FAM157C	-0.04	0.05	0.09	0.69
ENSG00000139163.15	ETNK1	0.01	5.71	0.09	0.69
ENSG00000184009.11	ACTG1	-0.01	10.72	0.09	0.69
ENSG00000177054.13	ZDHHC13	-0.01	5.81	0.09	0.69
ENSG00000156113.22	KCNMA1	0.03	6.45	0.09	0.69
ENSG00000150977.10	RILPL2	0.02	2.94	0.09	0.69
ENSG00000110719.9	TCIRG1	-0.02	5.37	0.09	0.69
ENSG00000186666.5	BCDIN3D	-0.02	0.96	0.09	0.69
ENSG00000058272.18	PPP1R12A	0.01	7.81	0.09	0.69
ENSG00000080802.18	CNOT4	0.01	6.16	0.1	0.69
ENSG00000187498.15	COL4A1	-0.02	8.23	0.1	0.69
ENSG00000151575.14	TEX9	0.02	4.62	0.1	0.69
ENSG00000188486.3	H2AFX	-0.02	3.36	0.1	0.69
ENSG00000232187.1	FTH1P7	-0.02	2.71	0.1	0.69
ENSG00000196747.4	HIST1H2AI	-0.03	3.67	0.1	0.69
ENSG00000170631.14	ZNF16	-0.01	4.3	0.1	0.69
ENSG00000171302.16	CANT1	-0.01	4.67	0.1	0.69
ENSG00000239713.8	APOBEC3G	0.02	3.06	0.1	0.69
ENSG00000138764.14	CCNG2	-0.01	5.79	0.1	0.69
ENSG00000112293.14	GPLD1	0.02	2.03	0.1	0.69
ENSG00000139514.12	SLC7A1	-0.02	4.86	0.1	0.69
ENSG00000154645.13	CHODL	-0.04	2.61	0.1	0.69
ENSG00000228623.6	ZNF883	0.04	2.97	0.1	0.69
ENSG00000110888.17	CAPRIN2	0.01	6.3	0.1	0.69
ENSG00000105792.19	CFAP69	0.02	5.17	0.1	0.69
[truncated: 12,485 more rows]
